# Supplementary material for: Assessing the impact of energy coaching with smart technology interventions to alleviate energy poverty
Source: Sci Rep. 2025 Jan 13;15:969. doi: 10.1038/s41598-024-80773-9 (PMC11730312; doi:10.1038/s41598-024-80773-9)
Supplement: Supplementary file 2 — Supplementary Material 2 [file 41598_2024_80773_MOESM2_ESM.xlsx]

## Sheet: Post Test Master Data Set
	Before)What temperature do you keep your home?	After) What temperature do you keep your home?	Before) Do you only heat rooms when using them?	After) Do you only heat rooms when using them?	Before) Do you turn the heating off at night? If so, what time?	After) Do you turn the heating off at night? If so, what time?	Before) Do you close the curtains at night?	After) Do you close the curtains at night?	Before) Do you open your windows for 10 minutes per day? If so, how long?	After) Do you open your windows for 10 minutes per day? If so, how long?	Before) How long and how often does each person shower each week?	After) How long and how often does each person shower each week?	Before) How often (per month) and at what temperature do you use the washing machine?	After) How often and at what temperature do you use the washing machine?	Before) Do you unplug devices when not in use?	After) Do you unplug devices when not in use?	Groups	Smart Vs Static	Control vs Intervention	Control vs Static	Smart vs Control	Control	Static Information	Smart Information	Revisited Homes	Pre-test Energy Efficient Behaviours Adopted	Post-test Energy Efficient Behaviours Adopted	Pre-test Winter Average Electric	Covariate Average Pre test Electrcity Cost	Post-test Winter Average Electric	Covariate Average Post test Electrcity Cost	Pre-test Winter Average Gas	Covariate Average Pre test Gas Cost	Covariate Outdoor Temperature Pre Intervention	Post-test Winter Average Gas	Covariate Average Pre test Gas Cost	Covariate Outdoor Temperature Post Intervention	Pre test Average Bill	Post test Average Bill	Income	% Before	% After	Energy Poor Pre test	Energy Poor Post test		Home Number		October 2022	November 2022
Home 0.1	19	16	Ja, altijd	Yes	Ja, altijd 21.00	Yes 19.00	Ja, dikke gordijnen	Yes	Ja 20 mins	Yes 120 mins	(mevr:2,15)	(mevr:2,15)	04:40:00	04:40:00	Soms	Yes	Static	Static	Intervention	Static			X		Revisited	6	7	95.6667	0.5	68.5	0.4	98	1.5	7.6	60.5	1.45	8.3	188.833	115.125	1500	12.5889	7.675	Energy Poor	Non Energy Poor		Home 0.1
Home 0.2	20	20	Ja, altijd	Yes	Ja, altijd. 22.00	Yes. 22.00	Ja, dikke gordijnen	Yes	Ja	Yes. 10 mins	(wife:7,5) (man:7,3) (daughter:7,5)	(wife:7,5) (man:7,3) (daughter:7,5)	08:40:00	08:40:00	Ja	Yes	Static	Static	Intervention	Static			X		Revisited	6	7	712.333	0.503333	507.57	0.376667	36.3333	1.04667	7.6	25.8785	0.551667	8.3	408.217	204.265	3000	13.6072	6.80884	Energy Poor	Non Energy Poor		Electrcity Consumption		90	105
Home 0.3	22	18	Nee, nooit	Yes	Soms	Yes. 21.00	Ja, maar geen dikke gordijnen, of niet overal	Yes	No	Yes	(me:7,10) (room mate:7,10)	(me:7,10) (room mate:7,10)	04:40:00	04:40:00	Soms	Yes	Static	Static	Intervention	Static			X		Revisited	0	4	300	0.35	264.167	0.4	108.333	1.4	7.6	61.3333	1.4	8.3	256.667	191.533	1500	17.1111	12.7689	Energy Poor	Energy Poor		Cost		0.5	0.5
Home 01	20		Ja, altijd	Yes	Ja, altijd	Yes	Ja, maar geen dikke gordijnen, of niet overal	Yes	No		(resident :7,3)		4.3		Nee		Static	Static	Intervention	Static			X			5		225.5	0.3			119	0.82	7.6			8.3	108		5833	1.85153		Non Energy Poor			Electrcity Bill		45	52.5
Home 02	23	22	Ja, altijd	Yes	Ja, altijd	Yes	Ja, dikke gordijnen	Yes	No	Yes. 20 mins	(resident:10,4) (resident:10,4)	(resident:10,4) (resident:10,4)	4;60	4;60	Nee	Yes	Static	Static	Intervention	Static			X		Revisited	3	4	333.333	0.35	308.667	0.35	8.33333	0.9	7.6	7.16667	0.65	8.3	124.167	112.692	4300	2.8876	2.62074	Non Energy Poor
Home 03	18	17	Ja, altijd	Yes	Nee, nooit	Yes. 19.00	Ja, dikke gordijnen	Yes	No	No cannot open them	( bewoner:7,7)	7;4	04:30:00	04:30:00	Ja	Yes	Static	Static	Intervention	Static			X		Revisited	5	7	134.167	0.45	119.5	0.4	126.667	2	7.6	115.167	1.45	8.3	313.667	214.792	2705	11.5958	7.94054	Energy Poor	Non Energy Poor		Gas Consumption		60	94
Home 04	19	15	Ja, altijd	Yes	Ja, altijd	Yes 20:00	Ja, maar geen dikke gordijnen, of niet overal	No	Yes	No cannot open all of them but opens bedroom windows for sleeping	(resident:2,7)	(resident:2,7) washes under sink then soaks in the shower but the CV is far away from the shower and takes a long time tp heat up	04:30:00	04:30:00	Ja	Yes	Smart	Smart	Intervention		Smart			X	Revisited	6	7	286	0.2	157	0.35	108	0.4	7.6	64.5	0.55	8.3	100.4	90.425	5000	2.008	1.8085	Non Energy Poor	Non Energy Poor		Cost		1.5	1.5
Home 05	19	19 puts on extra jumpers now	Ja, altijd	Yes	Soms	Yes	Ja, maar geen dikke gordijnen, of niet overal	Yes	No	Yes 20 mins. Bedroom sleeps with window open	(partner:10,3) (resident 7;7) Pascal:10,3)	(partner:7,3) (resident 7:5) Shower head design flaw/feature which reduced amount of hot water Pascal:10,3)	04:30:00	04:30:00	Ja	Yes	Smart	Smart	Intervention		Smart			X	Revisited	4	8	109.5	0.4	70	0.4	108	0.5	7.6	50	0.5	8.3	97.8	63	3000	3.26	2.1	Non Energy Poor	Non Energy Poor		Gas Bill		54	141
Home 06	19	19	Ja, altijd	Yes	Soms	Yes	Ja, maar geen dikke gordijnen, of niet overal	Yes	No	Yes but I still forget and due to leaks I dont open them much either	(mother:3,5) (daughter:2,5)		04:30:00	04:30:00	Ja but not everything	Yes now umplugs all her music equipment now. She is a music teacher	Static	Static	Intervention	Static			X		Revisited	4	6	140.167	1.2	108.167	1.2	14.33	1.5	7.6	9.33333	1.5	8.3	189.695	143.8	2000	9.48475	7.19	Energy Poor	Non Energy Poor
Home 07	21		Ja, altijd	Yes	Soms	Yes	Ja, maar geen dikke gordijnen, of niet overal	Yes	No		(Resident :7,20)		40		Soms	Yes	Static	Static	Intervention	Static			X			1		243				109		7.6			8.3	280		3600	7.77778		Non Energy Poor			Energy Bill		99	193.5
Home 08	19	19	Nee, nooit	Yes now i close the doors too	Nee, nooit	Yes 22:00	Ja, dikke gordijnen	Yes	No	Yes 10 mins and especailly in my bedroom	(resident :7,5)	(resident :7,5)	04:30:00	04:30:00	Soms	Yes but I work from home and difficult to change	Static	Static	Intervention	Static			X		Revisited	4	7	88.4167	0.75	79.8333	0.4	52.66	1.725	7.6	27	1.45	8.3	155.108	71.0833	4700	3.30018	1.51241	Non Energy Poor	Non Energy Poor
Home 09	21	20	Ja, altijd	Yes	Soms	Yes 22:00	Nee, geen raambekleding	Yes we have curtains in the woonkamer now but they are expensive and we are saving for better ones	No	Yes 10 mins and all time with cooking the roster is open now too	(1:4,10) (2:7,10) (3:7,5) (4:7,5) (5:7,5)	(1:4,10) (2:7,10) (3:7,5) (4:7,5) (5:7,5)	16;30	4;30. Now i use my hands because it is good exercise for rhuma also	Nee	Yes but everyone looks where is my charger. Okay no problem let it charge and I will not move it. My scooter mobile though takes a lot of energy to charge. I judge myself one time charge if its okay. Now I am a little bit lazy because of Ramadan so need it more.	Smart	Smart	Intervention		Smart			X	Revisited	2	8	585.363	0.3	109.833	0.3	109.83	0.9	7.6	56	0.9	8.3	274.456	103.6	1320	20.7921	7.84848	Energy Poor	Non Energy Poor		Home Number		October 2022	November 2022
Home 10	19	19	Nee, nooit	Yes before i kept all the rooms the same and just left now i put them all lower and only up when i use them, just so it doesnt freeze or whatever.	Nee, nooit	Yes around 23:00	Ja, maar geen dikke gordijnen, of niet overal	Yes i see the difference when they are close because all the condensation is built up in the morning.	No	I open my bathrrom windows regular but not here due to noise, with the trains so close. They run most of the night with less frequency	(resident:10,5)	(resident:10,5)	04:30:00	04:30:00	No	No it is too much work for me. I could go in the circuit breaker room and pop everything off that would be easier.	Static	Static	Intervention	Static			X		Revisited	2	5	133	0.3	116.833	0.4	100.943	1	7.6	103.667	1	8.3	140.843	150.4	4600	3.06181	3.26957	Non Energy Poor	Non Energy Poor		Home 0.2
Home 11	20	19	Nee, nooit	Yes	Ja, altijd	Yes	Nee, geen raambekleding	No as we have no curtains	No	Yes I open them now for health and smoking sometimes too	(resident:7,20)	(resident:7,20)	4;60	4;40	Nee	Yes but when the children visit is difficult	Smart	Smart	Intervention		Smart			X	Revisited	3	6	237.5	0.49	73.8333	0.345	99.16	1.49	7.6	48.1667	1.1	8.3	264.123	85.5967	1150	22.9673	7.44319	Energy Poor	Non Energy Poor		Electrcity Consumption		344	496
Home 13	20	18	Nee, nooit	Yes now i am more concious about it	Soms	Yes	Ja, dikke gordijnen	Yes i close curtain for a combination of things but also for privacy and it makes a cosier environment and the room stays warm for 3-4 hours more.	Ja	Yes	(resident:7,12)	(resident:7,12) I want to buy an energy saving one now	04:30:00	04:30:00	Ja	Yes	Static	Static	Intervention	Static			X		Revisited	5	7	190	0.4	155	0.4	102.5	1.3	7.6	60	1.3	8.3	209.25	140.6	2800	7.47	5.02	Non Energy Poor	Non Energy Poor		Cost		0.4	0.42
Home 14	20	20 is maintained now and we dont want to change it much	Nee, nooit	Yes we reduce it during the night now	Ja, altijd	Yes	Nee, geen raambekleding	Yes we have curtain closed now in the glass balcony room	No	Yes but not everyday. At least twice per week. We have a problem with the outside area here	(resident 2:4,8) (resident :4,5)		4;60	4;60	Nee	Sometimes	Static	Static	Intervention	Static			X		Revisited	2	3	132.5	0.27	122.5	0.27	120	0.9	7.6	65.1667	0.9	8.3	143.775	91.725	2500	5.751	3.669	Non Energy Poor	Non Energy Poor		Electrcity Bill		137.6	208.32
Home 15	20	Now we go to max 19 during the day but sometimes 22.	Ja, altijd	Yes we now only put the heating on in bathrrom when needed	Soms	Yes at night we now put it down to 16 or 17	Ja, maar geen dikke gordijnen, of niet overal	Yes I'm actually having the curtains adjusted so they are good fabric	No	Yes but we can only open some of them until 10cm, it is hard to bring in some air. We open the bedroom and bathroom one the most, in the morning. We only smoke not every day but a joint in the evening and then we open up.	(partner :7,3) (resident:7,7)	(partner :7,2) (resident:7,5)	04:40:00	04:40:00	Ja	Yes we turn off the ones that are more easily reachable but the ones behind the couch are not so much	Smart	Smart	Intervention		Smart			X	Revisited	3	6	101	0.44	107	0.44	131.5	0.91	7.6	130.5	0.91	8.3	164.105	165.835	1500	10.9403	0.0553	Energy Poor	Non Energy Poor
Home 16	14	18	Nee, nooit	I now use an electric heater in my room because the whole window needs to change. It is from Action and my boyfriend bough it. I only use the kitchen for cooking really I stay in my room as its warm there and I work there. The room takes hours to go back to very cold i guess. It takes longer to get warmer at night here	Ja, altijd	Yes turning them off around 18:00	Ja, maar geen dikke gordijnen, of niet overal	Yes but only these 2 because only when there are pelple there. My neighbours are nice people but you know	No	Yes 10 mins and expecially in my bedroom, because it is good for you	(resident :7,10)	(resident :7,7) but still it takes too much time, yes hair and I keep watching it to make the things go away like conditiner, shampoo, washing it washing it. My boyfriend only takes 5 minutes at most. But he comes alot and then we turn on the heating aswell.	04:40:00	04:40:00	Ja	Yes	Static	Static	Intervention	Static			X		Revisited	3	6	190		160		121.16		7.6	80		8.3	93	93	1800	5.16667	5.16667	Non Energy Poor	Non Energy Poor		Gas Consumption		33	33
Home 17	19	Now i put it to 14 when i step out of the house	Soms	Yes. I switch off the heater now when im not working in the office. But I dont know how to connect the 2 Honeywells together	Nee, nooit	Yes. I turn it off at night now around 22:00	No	No due to laziness	No	Yes, in the office just before i start working i open the ventilator for cross ventilation. I cannot do it ni the homes though because there is no cross ventilation.	(partner :7,10) (resident :7,10)	(partner :7,10) (resident :7,10) Im guilty there but there are days when i dont keep to the time.	04:30:00	04:30:00	Nee	Sometimes	Static	Static	Intervention	Static			X		Revisited	2	5	155.5	0.4	134.333	0.4	248.83	1.4	7.6	123	1.4	8.3	397.033	225.933	6000	6.61722	3.76556	Non Energy Poor	Non Energy Poor		Cost		0.8	0.72
Home 18	22	20	Nee, nooit	Yes	Ja, altijd	Yes	Ja, dikke gordijnen	Yes	Ja	Yes	(resident 1:7,10) (resident 2:7,5)	(resident 1:7,10) (resident 2:7,5)	4;60	4;60	Soms	Yes but when the children visit is difficult. Whe it is just my parents it is okay	Smart	Smart	Intervention		Smart			X	Revisited	3	6	193.833	0.4	102.167	0.4	241.333	0.75	7.6	100.5	0.75	8.3	258.533	140.725	1900	13.607	7.40658	Energy Poor	Non Energy Poor		Gas Bill		26.4	23.76
Home 19	21	19	Ja, altijd	Yes	Ja, altijd	Yes	Nee, geen raambekleding	No cannot afford large curtains	No	Yes i wake up and smell cookng from yesterday. When I'm at home i put awlays the door open when I smoke.	(resident 1:7,5) (resident 3:7,5) (resident 2:7,5)	(resident 1:7,5) (resident 3:7,5) (resident 2:7,5)	04:40:00	04:40:00	Soms	Yes	Static	Static	Intervention	Static			X		Revisited	4	5	208.833	0.75	199.833	0.75	158.5	1.05	7.6	145.833	1.05	8.3	323.05	303	3300	9.78939	9.18182	Energy Poor	Energy Poor
Home 20	20	18 now i put it lower because Im aware of where the heat is lost	Nee, nooit	Yes I am closng the doors and turn off the radiator in rooms when I dont use them, or that hatch to the bedroom. I became aware that heat slips away when you let it go.	Ja, altijd	Yes usually before bed time 21:00	Ja, dikke gordijnen	Yes now only once the curtains are open do I turn on the heating.	Ja	Yes	(resident:7,6)	(resident:7,6) Sometimes not so sure, I am not super strict there. I think you can put an hourglass and then you have the awareness. That works like an incentive. My sister has one and I use when i stay there.	04:40:00	04:40:00	Ja	Yes with the waterkoker I take it off. I take it in and out like 5 times when I turn on the kettle	Smart	Smart	Intervention		Smart			X	Revisited	5	6	76	0.401667	45.5	0.408333	83.1667	0.663333	7.6	42.8667	0.703333	8.3	85.7567	49.37	2500	3.43027	1.9748	Non Energy Poor	Non Energy Poor		Energy Bill		164	232.08
Home 21	21	17	Ja, altijd	Yes I warm until bedtime only	Ja, altijd	Yes everyday when its cold and nice weather	Ja, maar geen dikke gordijnen, of niet overal	Yes all the time	No	Yes now all the time as the windows are fixed	(resident:2,10)	(resident:2,10)	04:40:00	04:40:00	Ja	No i do not put the TV out. Then I cannot do simethings here. I dont go out out. I like the light oo.	Smart	Smart	Intervention		Smart			X	Revisited	4	6	276.333	0.55	81.3333	0.55	130.333	1.53	7.6	37.5	1.4	8.3	302.32	97.2333	1383	21.8597	7.03061	Energy Poor	Non Energy Poor
Home 22	19	19 still. We figured out whe used to change the temoerature in the floor heating alot but realised it didnt help out much for the gas bill	Nee, nooit	Now we leave it at 18 in night and 19 during the day.	Nee, nooit	Yes we turn it to 18 now and then at bedtime	Nee, geen raambekleding		No	Yes and sometimes I leave the roster open the whole night and so it ventilates while we sleep. With the office space and bedroom I ventilate for 30 mins or so befoe starting the day.	(resident:7,8) (partner :7,12)	(resident:7,5) (partner :7,10) What surprised us the most was the shower advice. I shower very quickly but Jesse takes his time. You told me i had to take shorter showers so that changed.	04:40:00	04:40:00	Ja	Yes	Smart	Smart	Intervention		Smart			X	Revisited	2	5	170.667	0.65	127	0.4	111.5	0.95	7.6	109.333	0.95	8.3	216.858	150.667	6000	3.61431	2.51111	Non Energy Poor	Non Energy Poor		Home Number		October 2022	November 2022
Home 23	24	21	No	Yes	Ja, altijd	Yes i turn it off now at night	Nee, geen raambekleding	No I still don't have curtains in all the rooms	No	Yes 10 mins per day now	(resident:7,12)	(resident:7,12)	2;60	2;40	Soms	Yes	Smart	Smart	Intervention		Smart			X	Revisited	1	5	136.667	0.65	84.5	0.6			7.6			8.3	88.8333	50.7	1000	8.88333	5.07	Energy Poor	Non Energy Poor		Home 0.3
Home 24	25	I was experimenting to put down to 15-16.First i go to 21 then 17-18.5. Then the house temperature is okay. But in the Summer i will not sleep here and move back to my bedroom The heating is on but the button is broke. The Rochdale are coming to look at the boiler	Soms	This January was very cold but i use them less now	Nee, nooit	yes but Last night was freezing so i put it on. But now I turn it off and by the plug also. 10 years ago cold was nothing for me, Now my body hates the cold. The taste is changing. I need to move to another hotter country.	Ja, dikke gordijnen	Yes	Ja	Yes	(resident:7,15)	(resident:7,15)	2;40	2;40	Soms	Yes	Smart	Smart	Intervention		Smart			X	Revisited	2	5	184.5	0.64	99.5	0.77	85	0.9	7.6	2.23333	0.9	8.3	194.58	78.625	1050	18.5314	7.4881	Energy Poor	Non Energy Poor		Electrcity Consumption		310	306
Home 25	20	Ive had it on 18 for the season as a standard now.	Nee, nooit	Yes if its really cold. Always in the bedroom. The bedroom door is not alwayc closed bu i can feel the draught and cold spots in other parts of the house.	Ja, altijd	Yes	Ja, dikke gordijnen	Yes. I can definietly cosume less if i sort out the windows	No	No. I need to open them more	(resident:7,5)	(resident:7:4)	04:30:00	04:30:00	Soms	Not enough. I should do cause I dont have much on standby that is visible. Only the projector really. Or literally its the washing machine	Static	Static	Intervention	Static			X		Revisited	5	5	153.667	0.42	128.333	0.4	102	0.9	7.6	73.0333	0.9	8.3	155.813	153	100000	0.155813	0.153	Non Energy Poor	Non Energy Poor		Cost		0.35	0.35
Home 26	20	17. Because of the foil you placed it is comeing hotter now so i dont switch the heater oin its full capacity. I feel the house is warm and then i switch it off again. I wear my gym suit and dressing gown to stay warm, before i would get back pain because it is too cold. But they need to fix the main entrance because cold gets in there	Soms	tHE NIGHT IT IS SWITCHED OFF UNLESS IT IS VERY VERY COLD IN THE EVENING	Ja, altijd	Yes	Ja, maar geen dikke gordijnen, of niet overal	Yes	No	Yes 10-20 mins now	(resident :5,7)	(resident :5,7)	04:30:00	03:30:00	Soms	Yes	Smart	Smart	Intervention		Smart			X	Revisited	4	8	268.167	0.635	81.3	0.77	53.167	0.86	7.6	4.25	0.86	8.3	150.892	66.2817	1100	13.7174	6.02561	Energy Poor	Non Energy Poor		Electrcity Bill		108.5	107.1
Home 27	21	21	Nee, nooit	No.	Soms	Yes	Nee, geen raambekleding	No	Ja	Yes	(Mother :10,5) (son:14,12)	(Mother :10,5) (son:14,12)	04:30:00	04:30:00	Nee	No	Static	Static	Intervention	Static			X		Revisited	3	3	188		160		100		7.6	65		8.3	150	150	1500	10	10	Energy Poor	Energy Poor
Home 28	18	18	Soms	Yes	Ja, altijd	Yes around 21:00 but i only have curtains in my bedroom. It really helps with the wall to wall curtain. It is not a thermal curtain but it helps with the draught.	Ja, maar geen dikke gordijnen, of niet overal	Yes	No	Yes but not every day when its much colder. My windows let in a draught anyway.	(resident :7,7)	(resident :7,5) Now rather than turning up the warm i just turn down the cold. With a shower head that adds pressure, I dont need more warm water coming out but just less cold coming out to even it out.	04:40:00	04:40:00	Ja	Yes	Smart	Smart	Intervention		Smart			X	Revisited	3	6	135.167	0.236667	62	0.22	112.5	0.465	7.6	52.3333	0.45	8.3	83.89	37.19	5000	1.6778	0.7438	Non Energy Poor	Non Energy Poor		Gas Consumption		72	99
Home 29	13	5	Ja, altijd	Yes	Ja, altijd. My daughter said it could be high because it was on 13 but now it is on 5.	Yes	Ja, maar geen dikke gordijnen, of niet overal	Yes	No	Yes it helps with breathing. I am looking forwar to the new double windows	(resident:3,5)	(resident:3,5) The new shower was nice because the old one was very old.	04:30:00	04:30:00	Soms	Yes mostly i keep them plugged and do not unplug everything during the night. Maybe I should?	Smart	Smart	Intervention		Smart			X	Revisited	4	8	89.5	0.4	64	0.383333	105.167	0.9	7.6	39.5	0.741667	8.3	130.017	54.175	2500	5.20067	2.167	Non Energy Poor	Non Energy Poor		Cost		1.4	1.4
Home 30	20	18	Nee, nooit	Yes	Nee, nooit	Yes	Ja, maar geen dikke gordijnen, of niet overal	Yes	No	Yes	(resident:3,10)	(resident:5,5)	04:40:00	03:40:00	Ja	Yes	Smart	Smart	Intervention		Smart			X	Revisited	2	7	228.667	0.4	105.5	0.4	231.5	1.06	7.6	109	1.18	8.3	336.857	162.82	1200	28.0714	13.5683	Energy Poor	Energy Poor		Gas Bill		100.8	138.6
Home 31	23	My heater is okay here but all day long it is not on anywhere else. It is 18 now	Nee, nooit	Yes. Now when i go shopping for half an hour i turn it off because of the stress if the device	Ja, altijd	Yes. It is too dry otherwise	Ja, maar geen dikke gordijnen, of niet overal	Yes now i do because of your device was stressing me out.	No	Yes my ritual now is tu wake up to get out of bed and open the window. I have my cigarette and it is open for 30-45 mins. I have a dehumidififer and I'm a smoker so need to change the air often. It is ridiculous though to keep the windows open because the air in theis city is totally polluted. I am doing what my mother was always doing. The education you give is through habits from parents, until…	(resident :7,15)	(resident :7,15)	04:30:00	04:30:00I discovered the electricty is cheaper on the Sunday. So know i do my cleaning day from the Wednesday to Sunday, washing, cleaning everything	Ja	Not always they stay where they are and they are difficult for me to remove they are so old.	Smart	Smart	Intervention		Smart			X	Revisited	3	7	229	0.35	164	0.22	132.917	0.92	7.6	80	0.54	8.3	201.157	79.28	1400	14.3683	5.66286	Energy Poor	Non Energy Poor
Home 32	17	20. The radiator works now but now I'm really scared to touch anything as i dont want to mess with it or break it again. In certain days i still use extra electrical heating at night. Somehow i buy more expensive clothes now with wool the artificial clothes are not warm enough. It might be 20x the price but it keeps you warm and can help make the energy bill a little less. This winter i started t…	Ja, altijd	Yes	Ja, altijd	Yes	Ja, maar geen dikke gordijnen, of niet overal	Yes	No	Yes 10 mins while showering fir sure	(y:2,15)	(y:2,15) When I'm showering i use a heating fan to warm up the shower room and remove any humidity. The ventilation is not working. I saw mould and had to clean it. I leave the window open too. Ive decided to cut my hair too to lower on showering and shampoo etc	04:40:00	03:40:00	Ja	Yes	Static	Static	Intervention	Static			X		Revisited	5	8	180		155		92		7.6	60		8.3	144	144	2015	7.1464	7.1464	Non Energy Poor	Non Energy Poor		Energy Bill		209.3	245.7
Home 33	18	I change the gas scheulde, water metrics and heating parameters. I am more aware. I think we have saved some year over year I have 40% decresase. Before i was using autmatic heating schedule and all the time. Now i inly heat when feeling cold. I work from home. I use less energy than last year because of the schedule but more candles, and switching the equipment off at 23:00 because of a new tarr…	Nee, nooit	Yes now i close but am still wary of the condensation	No	Yes now at 23:00	Ja, maar geen dikke gordijnen, of niet overal	Yes now i use the ventilation as advised but we have a handy man who found the entire wall was wet. The ventialtion wont do anything for that.	No	Yes. Ive now noticed that vebntilation is key and most apartmnets in Amsterdam simply dont have it. It is a big problem	(resident:14,5)	(resident:14,5)	04:30:00	04:30:00	Ja	Yes	Static	Static	Intervention	Static			X		Revisited	3	6	160.333	0.53	159.8	0.3	79.5	0.75	7.6	37.6667	0.44	8.3	144.602	64.4233	5833	2.47903	1.10446	Non Energy Poor	Non Energy Poor
Home 34	19	17 is manageable. When you come back from the office at 6pm and crank it up until 10pm.	Soms	Yes	Nee, nooit	Yes 15 at night now	Nee, geen raambekleding	Yes	No	Yes it is a small house so we need to deposit steam. We dont do it conciosly for heat consumption but for mould prevention	(partner:7,10) (resident:7,10)		04:30:00	04:30:00	Soms	Yes	Smart	Smart	Intervention		Smart			X	Revisited	2	7	184.5	0.35	120.8	0.35	97.1667	0.65	7.6	61	0.65	8.3	127.733	82.1583	11000	1.16121	0.746894	Non Energy Poor	Non Energy Poor		Home Number		October 2022	November 2022
Home 35	21	17	Ja, altijd	Yes. I do pretty good with the energy.I live alone and the 3 rooms i dont use i dont heat and i close the doors. The only heating is the living room and the bedroom. The kitchen gets heated from the cooking. When the evening gets carker the chill sets in then i put it on.	Ja, altijd	Yes	Nee, geen raambekleding	No curtains still	No	Yes, i noticed one thing you said which hit the nail on the head. When i warm the house up now it warms quicker, different and more with the fresh heat. That is the plus side of airing. It hit me but in a good way.	(resident:4,20)	(resident:4,20) I dont make it a point to shower at the gym because its free. Its mostly time constraints. I need to use the gym for health reasons to get the best physio there and training for physical health issues. Ive been going there 25 years. I've put on 10kgs since these injuries. But i can still bend down to get to the lights and switches and all that.	04:40:00	04:40:00	Soms	Yes	Static	Static	Intervention	Static			X		Revisited	3	5	96	0.45	80	0.33	71.66	1.83	7.6	44.6667	1.33	8.3	173.622	85.7733	1700	10.213	5.04549	Energy Poor	Non Energy Poor		Home 01
Home 36	18		Soms		Ja, altijd	Yes	Ja, maar geen dikke gordijnen, of niet overal	Yes	No		(mother:7,5) (son:7,5)		30		Ja	Yes	Static	Static	Intervention	Static			X			5		195				100		7.6			8.3	170		1035	0.1643		Energy Poor			Electrcity Consumption		234	220
Home 37	19	19. I didnt put the heater on too much but we are a household of 5. The kids dont like the heat in the winter. If i put it on they put it off.	Ja, altijd	Yes	Ja, altijd	Yes	Ja, dikke gordijnen	Yes	Ja	Yes i open the balcony door every day and the kitchen with cooking. If its raining then not.	(1:7,5) (2:7,5) (3:7,5) (4:7,5) (5:7,5)	(1:7,5) (2:7,5) (3:7,5) (4:7,5) (5:7,5)	04:40:00	04:40:00	Ja	Yes	Smart	Smart	Intervention		Smart			X	Revisited	7	7	163.667	0.36	136.333	0.36	51.1677	1.12	7.6	29.833	1.12	8.3	116.227	82.12	1300	8.94051	6.31692	Energy Poor	Non Energy Poor		Cost		0.3	0.3
Home 38	18	16 Ive noticed now that when it is cold outside i put it at 16 and i already feel the heat because of the foil behind the radiators and when i touch the radiators they are really hot even when they are put on such a low stand. Maybe before i would have turned on the heating more automatically. Now i am more concious bevause of that reader and maybe if in know if a visitor is not as tough as i am …	Nee, nooit	Yes i turn off an hour before bed	Ja, altijd	Yes Now at evenings i turn the heating off slightly earlier and when i get tired and know im going to bed in an hour i will turn it off. When my friend came i put the heating on but as soon as he left i turned it off. I dont need it.	Ja, maar geen dikke gordijnen, of niet overal	Yes always because i dont like people being able to look in. I dont like the thought that my neighbours opposite can look into the apartment	No	Yes one thing i never knew was to air the place in the morning. That is definetely a good change. Today i had them open for an hour because i forgot	(resident :5,5)	Peter said the shower head is not as good as it used to be. The other day i thought i was longer in the shower and i kept dropping the shampoo bottle and maybe i am overdoing it but maybe not. (resident :5,5)	04:40:00	04:40:00	Ja	Yes but nothing changed there	Smart	Smart	Intervention		Smart			X	Revisited	4	7	85.1667	0.945	58.1667	0.36	78.6667	2.265	7.6	55.5	1.45	8.3	260.783	101.415	2500	10.4313	4.0566	Energy Poor	Non Energy Poor		Electrcity Bill		70.2	66
Home 39	20	The heating is on right now but you can't really feel it. I was looking for thermometers for the radiator. But i saw that it was €200 and i was like oh shit no. You also see the electric heater to your left. The bedroom at the back is exposed there is nothing in the right there so no neihbours, The bedroom is totally open and with the ekectric heater there is noi change. So when i shower i do it …	Ja, altijd	Yes when i go to the office i put it down to 16. But different people have different opinions and it has more capacity to go from so low heat to high heat and i tried to look at the device about which is the best way.	No	Yes this was new for me though and i turn it to 15 for sleeping but i also bought an electric blanket because it can be so cold.	Ja, maar geen dikke gordijnen, of niet overal	Yes	No	Yes now i know even 10 mins is good when i get up i open the window and it warms better. I open and close the little roster always. I NEVER DID BEFORE.	(resident :6,5)	(resident :6,5) I shower quick but with washing the hair is longer. When i put on the warm water i hear the heating start and it makes me very concious. I f i do the dishes by hand and watch the water flow and think thius is not very smart or efficient. i can still improve better but am on the right track.	04:30:00	04:30:00	Ja	Yes	Smart	Smart	Intervention		Smart			X	Revisited	5	8	157.5	0.31	88.5	0.32	125.333	0.963333	7.6	49.3333	1.15	8.3	169.213	87.6933	3700	4.57333	2.37009	Non Energy Poor	Non Energy Poor
Home 40	20	17	Nee, nooit	Yes we only heat the living room now but the hole in the wall is still there so it feels like a waste	Ja, altijd	Yes when the kids go to sleep around midnight we turn it off and in themorning it has gone down to 13.	Ja, dikke gordijnen	Yes	Ja	Yes we open the windows but with the cat it can be difficult to leave it open	(Mother :7,10) (daughter :7,10) (1:7,10) (2:7,10) (3:7,10) (daughter:7,10)	(Mother :7,6) (daughter :7,6) (1:7,6) (2:7,6) (3:7,6) (daughter:7,10) We have all changed maybe 3-4 minutes less now expect my oldest she is not willing to change. She thinks she is above it when she has a date etc	10x60	5x40	Ja	Yes but you can see there are alot of devices and it is hard to keep track of them all to turn off. You dont want to turn off something charging imoprtant by mistake.	Smart	Smart	Intervention		Smart			X	Revisited	5	6	422	0.45	119.333	0.45	140	1.45	7.6	81.8333	1.45	8.3	392.9	171.633	949	41.4015	18.0857	Energy Poor	Energy Poor		Gas Consumption		95	110
Home 41	18	I will put the temperature to 18 now not so high. This house is so good rated. We didnt have a strong winter. I have a freeze jacket when cold	Ja, altijd	Yes	Ja, altijd	Yes	Ja, maar geen dikke gordijnen, of niet overal	Yes	No	Yes. My way was the same i do open the windows when cooking every time and open when needed.	(resident:14,7)		4x60	4x40	Ja	Yes	Smart	Smart	Intervention		Smart			X	Revisited	4	6	108	0.35	98.3333	0.35	49.5	0.7	7.6	42.5	0.7	8.3	72.45	64.1667	1300	5.57308	4.9359	Non Energy Poor	Non Energy Poor		Cost		0.82	0.82
Home 42	19	18.5 is what i put it down more often. You can see im wearing 2 sweaters. I already changed alot in the past years	Soms	Yes	Ja, altijd	Yes	Ja, dikke gordijnen	Yes i already did	Ja	Yes sometimes in the winter so the cats can get fresh air. Maybe 15-20 mins a day not more. Unless it is 18C or warmer outside. I am worried about the mould from the apartments downstairs. He doesnt turn on the heating and if that creeps up here it will be a problem. They are going to court about it. I dont get how crazy it is there is so much cold coming frfrom there. The front door is leaking a…	(resident:7,5)	(resident:7,5) I love the showerhead. With shampoo longer without shorter.	04:40:00	04:40:00	Ja	Yes	Static	Static	Intervention	Static			X		Revisited	5	7	182.5	0.81	145.4	0.62	52.6667	1.45	7.6	109.6	1.05	8.3	224.192	217.618	1833	12.2309	11.8722	Energy Poor	Energy Poor		Gas Bill		77.9	90.2
Home 43	21		Nee, nooit		Ja, altijd	Yes	Ja, maar geen dikke gordijnen, of niet overal	Yes	No		(1:10,15) (2:7,5)		40		Ja	Yes	Smart	Smart	Intervention	Smart				X		3		155.25	0.94			100.25	1.45	7.6			8.3	291.497		4000	7.28742		Non Energy Poor
Home 44	15	i keep my home to 15 but i wish i could have put it higher. Im not comfortable and stay in bed reading or put on extra clothes. If i get visitors i put the heating on at 18-20C and everyone is comfortable with that. If i had a higher energy bill i would get money back from the XXX. But it is for people on social minimum.	Nee, nooit	Yes	Ja, altijd	Yes	Ja, dikke gordijnen	Yes	Ja	Yes	(resident:7,3)	I take every morning now a cold shower then you dont feel the cold outside because you are already cold. Then your body is heating itself up. (resident:7,3)	04:40:00	04:40:00	Ja	Yes	Static	Static	Intervention	Static			X		Revisited	6	7	109	0.498333	90.8	0.4	30	2.52	7.6	28	1.38	8.3	116.225	74.96	1100	10.5659	6.81455	Energy Poor	Non Energy Poor		Energy Bill		108	108
Home 45	20	18	Soms	Yes now i keep the door closed too	Ja, altijd	Yes we turn it off at 21:00	Ja, maar geen dikke gordijnen, of niet overal	Yes	No	Yes 10-20 mins in the morning and 10 mins in the afternoon. Fresh air is good for lungs	(mother:7,5) (son:7,5)	(mother:7,5) (son:7,5)	04:40:00	04:40:00	Ja	Yes	Static	Static	Intervention	Static			X		Revisited	4	7	157.833	0.35	145.2	0.35	95	0.79	7.6	63	0.79	8.3	129.708	100.59	1300	9.625	7.73769	Energy Poor	Non Energy Poor
Home 46	20	17.5 is good buty because i am ill it sometimes goes alittle higher to 19	Ja, altijd	Yes i keep the doors closed and the curtains closed around the front door too	Ja, altijd	Yes. Now i turn it off and add an extra blanket layer in bed to keep warm	Ja, dikke gordijnen	Yes	Ja	for at least 30 mins now in the morning	(resident:4,3)	(resident:4,3)	04:40:00	03;40	Ja	Yes	Static	Static	Intervention	Static			X		Revisited	6	7	144.667	0.65	123.8	0.65	51.333	0.99	7.6	48.2	0.99	8.3	144.853	128.188	2500	5.79413	5.12752	Non Energy Poor	Non Energy Poor		Home Number		October 2022	November 2022
Home 47	19	17 or sometimes 17.5 now is good enough. We like a cosy apartment but the heat from the neighbours helps for sure. Here in the living room we dont need to heat up much but for example in the bedroom on the top floor it can get freezing. The cold might help you slepp but it doesnt allow you to do much else in the rooms.	Nee, nooit	On your advice we also installed a new curtain in the stairways. It helps tremendously with the skylight problem we mentioned. Other than that we close the dorrs when not using the rooms and the strips at the bottom helped too.	Ja, altijd	Yes	Ja, dikke gordijnen	Yes	Ja	Yes	(resident 1:7,7) (resident 2:6,7)	(resident 1:7,7) (resident 2:6,5) I changed but she did not (laughs). It probably averages out to 5 minutes at a time but twice a week i wash my haior which takes longer too. The shower is not a big concern though because we all have similar schedules that means we have to be quick or else we are all late for school (laughs)	04:40:00	04:40:00	Soms	Yes the device was cool in the beginning to see oh the christmas lights were not that much to use. But then we realised they had different settings and you could get them to flash. The flash version makes them use way more. We also looked at the tv use and could see it would majorly reduce when we turn it off at night. But the router and internet was always on we need that especially if we are do…	Smart	Smart	Intervention		Smart			X	Revisited	4	6	160.167	0.55	102.2	0.356667	97	1.5	7.6	48.8	1.19	8.3	231.408	93.842	2800	8.26458	3.3515	Energy Poor	Non Energy Poor		Home 02
Home 48	19	Now we only turn it up to 18. Rather than keep it constant at 19	Nee, nooit	We turn on and off the heater and wear warmer clothes for sure. I guess it is motivated by the price and the environmental impact also plays a role. I hate the way of heating your house with radiators.	Ja, altijd	Yes	Nee, geen raambekleding	We are planning for curtains in the summer. For now it is a big investment though.	Yes	Yes we did that now for an hour or so now. It is funny because the house warms up quiker and it goes against your instinct. But its funny that it works. That also helps our health alot thanks to you.	(dad:3,7) (mom:2,10) (daughter:1,10)	(dad:3,7) (mom:2,10) (daughter:1,10)	04:30:00	04:30:00	Ja	Yes but now that i work from home i use more electricity.	Static	Static	Intervention	Static			X (received display after)		Revisited	5	6	154.167	0.57	124.2	0.53	134	1.06333	7.6	102.6	1.06333	8.3	229.5	188.16	5000	4.59	3.7632	Non Energy Poor	Non Energy Poor		Electrcity Consumption		320	330
Home 49	22	20 now i feel more comfortable in my sleeping room	Ja, altijd	Bu i feel the wind that comes from the downstairs alot. There are many stairs to climb. I usually not at all leave the home. I cannot go far. I go to Albertt Heijn. I cook for myself because i dont like to go outside. When i leave the house i do 15 now	Nee, nooit	Yes but sometimes with the Rhuma i need a little more in the evening just before bed.	Ja, maar geen dikke gordijnen, of niet overal	I have no curtains and cannot afford them but i moved the ones here to not cover the radiator. I have no problem with the sleeping room but i dont use it and i sleep downstairs.	No	Yes but it it is difficult for me to due to rhuman	(resident:14,20)	When i use the douche i feel alittle more comfortable. (resident:14,20)	04:40:00	04:40:00	Ja	Yes	Static	Static	Intervention	Static			X		Revisited	2	4	103	0.75	92	0.375	136	1.65	7.6	86.8	1.1	8.3	282.56	124.38	1300	21.7354	9.56769	Energy Poor	Energy Poor		Cost		0.35	0.35
Home 50	21		Soms	Yes	Ja, altijd	Yes	Ja, maar geen dikke gordijnen, of niet overal	Yes	No		(resident :2,5)		40		Nee		Static	Static	Intervention	Static			X			3		138	0.4		0.4	68.6667	1.5	7.6			8.3	158.2		1250	12.656		Energy Poor			Electrcity Bill		112	115.5
Home 51	18	17 during the day	Ja, altijd	Yes	Ja, altijd	Yes i put it down to 16 now	Ja, dikke gordijnen	Yes I close curtains when i go to sleep	Ja	Yes	(resident :1,25)	I'm not showring so much or too long or flushing the toilet too. The toch strips help but the bathroom is still very cold. It was very cold showering this winter because of the gaps there. The showerhead is not much pressure	04:40:00	04:40:00	Soms	Yes now with the extension cords when i go to sleep i just switch them off	Smart	Smart	Intervention		Smart			X	Revisited	6	7	56.5	0.68	49.6	0.39	22.1667	1.52	7.6	19.6	1.45	8.3	72.1133	47.764	900	8.01259	5.30711	Energy Poor	Non Energy Poor
Home 52	22	17 but i have no strategy. I change every day when i need heat i heat. Not everyday is the same	Soms	Yes	Ja, altijd	Yes	No	Yes i turn the curtains but not everywhere	No	Yes sometimes i go on the balcony so the door is wide open. But this window is not working and lets all the rain in. It is not well designed. It leaks in here constantly. The roof is cold. The boy downstairs has lung covid and always home. In the 20's always	(resident:2,5)	(resident:2,5)	04:40:00	04:40:00	Nee	Yes. Ive got all the LED lampen now	Static	Static	Intervention	Static			X		Revisited	2	6	153.833	0.4	145.2	0.35	93.2	0.8	7.6	66.4	0.6	8.3	135.96	90.59	1180	11.522	7.67712	Energy Poor	Non Energy Poor		Gas Consumption		10	10
Home 53	19	19 still. We figured out whe used to change the temoerature in the floor heating alot but realised it didnt help out much for the gas bill	Nee, nooit	Yes i close doors and windows much more now	Ja, altijd	Yes i trun down the heating a little earlier now around 20:00 after tea and all my work	Ja, maar geen dikke gordijnen, of niet overal	Yes but im still waiting on getting thicker curtains. The electric heater is still here but i didnt use it as much this Winter as the display showed me how much it uses in real-time	No	I make sure they are open in the morning now instead of the evening. I think it helps with the fresh air and making the house warmer throughout the day. Rather than evening when it is too late for it.	(resident:7,10)	(resident:7,10) No that one is hard to do. Every now and then i will shower from work now but not much. I wake up too early for that. The bathroom is very cold here living on the top floor doesnt seeem to help that.	04:30:00	04:30:00 No that didn't change. Although i feel like i want to wash more often to be honest, I dont open up the windows as much in the evening anymore and sometimes the cooking smell hangs on my clothes more. The ventilation in the kitchen does not work for the past few years and ive had a struggle to fix it.	Soms	Yes and with the electric heater on less. I also started to put out other fairly light less. I didn't want to compensate one energy saving measure with increasing another	Smart	Smart	Intervention		Smart			X	Revisited	3	6	100.167	0.4	71.6	0.4	82.4167	0.98	7.6	40.5	0.98	8.3	120.835	68.33	4000	3.02087	1.70825	Non Energy Poor	Non Energy Poor		Cost		0.9	0.9
Home 54	18	16. My preference is to turn the heating on more often at a higher temperature. But he doesnt care he gets out and to work. I tell myself it doesnt make much sense to turn it on for so little time. I'm always so cold in the morning but we head to work soon so its okay.	Nee, nooit	Yes we now only heat the rooms when we use	Ja, altijd	Yes	Ja, dikke gordijnen	Yes	Ja	Yes. I do now but my partner does not. He is aware of the opening of windows but not acting on it.	(resident 1:10,7) (resident 2:10,7)	(resident 1:10,7) (resident 2:10,7) The only thing that pops up in my mind is that (laughs) we have a shower head which save energy which crosses my mind to take another minute even longer (laughs).	04:30:00	04:30:00 We now do it at a different time due to the tarrif	Ja	Yes	Static	Static	Intervention	Static			X		Revisited	6	7	127	0.47	119.4	0.42	64.6667	0.85	7.6	56.8	1.4	8.3	114.657	129.668	4500	2.54793	2.88151	Non Energy Poor	Non Energy Poor		Gas Bill		9	9
Home 55	20	17	Soms	Yes	Ja, altijd	Yes	Nee, geen raambekleding	Yes now id do always	No	We didnt do this much as it is really cold to open the windows. But these days it is getting warmer. We didnt do it enough. But we did in the bathroom	(resident 1:4,5) (resident 3:7,5) (resident 2:4,5) (resident 4:7,5)	We now shower the exact times to the showers and only shower every 2 weeks! (laughs)	04:40:00		Ja	Yes wer are aware due to the meter. Now with the kettle for tea and coffee i used to forget but with the reminder everything is more effcicient	Smart	Smart	Intervention		Smart			X	Revisited	4	7	179.167	0.62	132.6	0.51	114.25	1	7.6	62	0.89	8.3	225.333	121.468	5000	4.50667	2.42936	Non Energy Poor	Non Energy Poor
Home 56	19.5	18. We changed the heating with the boiler. It starts to warm up better now. We try not to use it as much as possible In evenening if people come over we want ti. Make them comfortable but use candles and things. We only use it to 19.5 but never higher. It is sometimes still a bit cold working here. When we visit parents 2 hours away it is nice here i have to put in a sweater or take a shower to …	Ja, altijd	Yes	Ja, altijd	Yes	Ja, maar geen dikke gordijnen, of niet overal	Yes	No	Yes now we do it more regularly. We do it alot in our own rooms but also when there is laundry here and simetimes even when i leave the house for a short while.	(resident 1:7,6) (resident 2:7,6)	(resident 1:7,5) (resident 2:7,5) I think we do alittle better with showerin now.	04:40:00	04:40 I live together with my sister so we do the washing at the same time.	Nee	Yes. It is easy to do so with the display now. It might not be alot of eectricity but helps.	Smart	Smart	Intervention		Smart			X	Revisited	3	7	125.833	0.53	93.2	0.22	91.3333	1.5	7.6	38	1.2	8.3	207.197	66.104	1500	13.8131	4.40693	Energy Poor	Non Energy Poor		Energy Bill		121	124.5
Home 57	19	19.5	Nee, nooit	Yes we use the raditors better now and try not to obstruct them	Ja, altijd	Yes	Ja, maar geen dikke gordijnen, of niet overal	Yes i should close the curtains more,. The plants obstruct the curtains but also i am lazy and dont feel the need.	No	Yes definetely we open the dinwos more now. Still not enough with the furniture but the 10cm gap between the couch and radiator is not there. It is not easy to open the windows when exetremely cold at night. I have my bedroom window open at night for air flow.	(Mother :2,6) (son:7,5) (daughter:7,20)		04:40:00	04:40:00 No but i always wait until i have a full machine. Now i was the dishes by hand	Ja	Yes	Smart	Smart	Intervention		Smart			X	Revisited	3	6	118	0.65	132	0.55	53.1667	1.75	7.6	69.2	1.45	8.3	169.742	172.94	2096	8.09836	8.25095	Energy Poor	Energy Poor
Home 58	17	17. I do my thing. The insualtion is good and i heat just enough to keep me from freezing. My father hated the summer. I hate the heat. He used to wear a t-shirt in - temperatures. When it is cold i watch tv from there with the blanket.	Ja, altijd	Yes but the problem is that it is a very small apartmnet and have no space to move the couch and i have a lot of junk here. Classical music but better that than heroin.	Ja, altijd	Yes	Ja, maar geen dikke gordijnen, of niet overal	Yes	No	Yes i do that once in a while	(resident 'resident :7,5)	(resident 'resident :7,3) I dont use it more than 3-4 minutes now	15 (kan niet met elk wasmiddel, maar is wel 75% zu	Now i do the washing with the cold water. But i uses it once amonth on 60. My garments are never too dirty	Nee	Yes a little more with the LED lamps and the power socket you gave me. I use the rice cooker for vegetables and rice. The vegetarian hamburgers i use in the tosti maker here. I hate cooking but you have to do it.	Static	Static	Intervention	Static			X		Revisited	4	5	140	0.45	134.4	0.45	30	1.65	7.6	18.6	1.65	8.3	100	100	1500	6.66667	6.66667	Non Energy Poor	Non Energy Poor		Home Number		October 2022	November 2022
Home 59	18	17 now but i still have differences with my flatmate about what setting is best	Ja, altijd	Yes but i cant control what temperature he puts his room on upstairs	Ja, altijd	Yes i put the heating off on automatic timers now it is also a little reminder to go to sleep and not stay on the computer all night	Ja, dikke gordijnen	Yes. The curtains thick enough and lucky we got them already with the apartmnet	Ja	Yes and you can see that the whole in the kitchen is	(resident 1:7,5) (resident 2:7,5)	(resident 1:7,5) (resident 2:7,5) We both shower fairly short but i think thats due to similar work schedules and not wanting to get in each others way	04:40:00	04:40:00	Nee	Yes. But i work from home and am dependent on the computer for working. I know this station has alot of electrical drainage but i have to work. I do turn it off off now when i leave for long periods of time though.	Smart	Smart	Intervention		Smart			X	Revisited	6	7	395	1.24833	225.8	0.925	92.5	1.95	7.6	38.4	1.48333	8.3	670.625	249.86	2500	26.825	9.9944	Energy Poor	Energy Poor		Home 03
Home 60	22	19-20 is my new norm. I noticed that with the toch strips i didnt need to heat the house as much. I'm not sure if it was them and the foil you gave me but it has worked wonderful. The house is rather small so it doesnt need to take much time to heatup at all now.	Ja, altijd	Yes	Ja, altijd	Yes. I turn off the heating at night now. I used to leave it on but i noticed that the gas usage was costing me when i was sleeping, so i didnt really feel the effect if im unconcoius to be honest. It hasn't disrupted my sleeping behaviours at all too. So that is good.	Ja, maar geen dikke gordijnen, of niet overal	Yes	No	Yes i can saefly open the windows in the living room and bedroom now. The strips helped and have styed in place. I dont cook much smelly food so ive never felt the need to open them up before. But ive notice when i work from home and have fresh air every once on a while i dont get sleep at all now	(resident :7,20)	(resident :7,10) Okay. This one was a little harder to get to 5 mins. That's so short! I dont know how anyone manages to wash properly in that time. The timer helped alot though i think it cut the time in half but sometimes i put the timer on twice if im not finished	No washing machine		Nee	Yes i unplug everything before going to bed now. Unless im using rice cooker for overnight stew or something. It is easier with the socket you gave. The red light is on and you can see it in the dark. It is a good visible reminder to turn off. But this one here i dont turn off the wifi because i like to use sleep apps before bed.	Smart	Smart	Intervention		Smart			X	Revisited	2	6	89	0.44	62.2	0.4	82.1667	0.86	7.6	30.2	0.86	8.3	109.823	50.852	3000	3.66078	1.69507	Non Energy Poor	Non Energy Poor		Electrcity Consumption		120	110
Home 61	21	18 in all rooms. i stopped heating after December just to see the difference and the company i talked to on the phone were not helpful. I did not want to risk another month paying so much in bills	Nee, nooit	Yes	Ja, altijd	Yes	Nee, geen raambekleding		No	Yes now we have the ventilation getting fixed along with the ability to open up the windows. But there is still some construction going around so you have to open them up when they're not kicking up dust and making noise.	(resident :14,15)	I take shorter showers now (resident :14,5)	No washing machine		Nee	Yes but i think there are less things to plug in these days. More of my appliances are like dual functionality so that helps. Maybe they are more energy intensive though I dont know	Smart	Smart	Intervention		Smart			X	Revisited	2	5	398	0.5	270.6	0.34			7.6			8.3	136.18	92.864	3300	4.12667	2.81406	Non Energy Poor	Non Energy Poor		Cost		0.5	0.5
Home 62	15	We still dont use the heater. We are low users and i really enjoy that. I have the philosophy of Wym Hoff the Iceman who embraces coldness instead of trying to avoid it any at cost. Although sometimes i really suffer. I think oh damn it so cold outside. When it is 0C and 10C it becomes uncomfortable when youre not doing anything. That is too much stinginess, pennywise and pundfoolsihness i think.…	Soms	Yes but i took out the doors which would have isolated the door. It is so small that you don't want doors here.	Ja, altijd	Yes	Nee, geen raambekleding		No	I try to keep them always open now (unless freezing). O notice that you dont take off your jacket so now im wondering. Im curious about your place. Do you settle between 18-23?	(resident 1:7,5) (resident 2:7,10)	(resident 1:7,5) (resident 2:7,10) I was going to the gym so didnt actually shower here. My room mate does not so showers here I'm sometimes going into typcial mom mode shouting dont shower too long.	04:30:00	04:30:00 I logically think at daytime it is better to use electric as uts chepaer and now do washing at the day instead of the evening when everyone uses it.	Soms	Yes	Smart	Smart	Intervention		Smart			X	Revisited	3	6	69.8333	0.686667	53.8	0.55	69.5	1.1	7.6	11.82	1.1	8.3	124.48	42.592	1100	11.3164	3.872	Energy Poor	Non Energy Poor		Electrcity Bill		60	55
Home 63	20	17. Since the coaching yes. But its not just a me decision. My partner is included for here it is much more comfortable and dislike the cold alot. 19 is too cold for here. We are both Brazillians I am fine but her not. For her 23 for me 17 so 20 is in the middle.	Soms	Yes	Nee, nooit		Ja, maar geen dikke gordijnen, of niet overal	Yes on the ground floor because of privacy reasons and the bedroom for sure always.	No	No the thing is there is too much dust overall in Amsterdam but especially here being on the ground floor so no. But we do turn the ventilation system on for more than 10 mins a day and i change the filter within 6 months and it is completely black, it is incredible. We have this in all the rooms.	(resident :14,7)		4, 60	3,60 Actually my girl she is mostly responsible for the laundry. We agreed on putting in more in the laundry machine without diminishing the quality of the wash. If we just pack in lots of stuuf it doesnt clean weel. She started testing and it is fine now we can reduce the number of washes per month. We also dont do the wash with the centrifuge also. So thats really good.	Nee		Smart	Smart	Intervention		Smart			X	Revisited	1	6	491.667	1	299	1			7.6			8.3	491.667	204.44	4800	10.2431	4.25917	Energy Poor	Non Energy Poor
Home 64	17	15 now. In deep winter we put it on 14. Even on 15 we had a high use. We dont put on the gas and then it is so cold in here that clothes dont dry for 3 days.	Soms	Yes	Ja, altijd	Yes	Ja, maar geen dikke gordijnen, of niet overal	Yes	No	In winter we didnt do it because we didnt turn on the gas. Also because we saw the bills were so high on 15 and we come home at 6pm. If we open up the windows then we were afraid that the whole house would be cold. It doesnt make sense at all to compare my energy bills with friends, some of them i dont judge them but i told them it is not good to put heating on 18 all night i was like what the fu…	(resident 1:7,5) (resident 2:7,5)		04:30:00	04:30:00. My boyfriend came and his clothes were very stinky. He didnt wash them very well and their was a fungus in it and he always dries it in the air in the very cold in winter and then just folds it. So he uses the dryer and washing machine so things went up alot. Right now i would never dry my clothes in the dryer not now. I never use the dryer from April til October 1st so that would help.	Nee	Yes the meter helped for sure turning things off when not in use or going out.	Smart	Smart	Intervention		Smart			X	Revisited	4	7	148.333	1.42	126.8	0.95	55.5	2.5	7.6	31.3	1.43	8.3	349.383	165.362	3600	9.70509	4.59339	Energy Poor	Non Energy Poor		Gas Consumption		30	100
Home 65	19	19 About the same with a young daughter we want to keep it comfortable fo her	Ja, altijd	Yes we try to but the 3 levels we have between floors have no doors between them. You can in theory put the heating on just downstairs and the heat will rise but it takes a long time to do that.	Ja, altijd	Yes	Ja, maar geen dikke gordijnen, of niet overal	Yes	No	Yes now we do although sometimes we forget so maybe not every day. It is a counterintuitive tip you gave but i have seen that it works with the foil and the strips the homes i better trappng in the heat.	(daughter :3,5) (mum:7,5) (dad:7,5)	(daughter :3,5) (mum:7,5) (dad:7,5) No change there tbh we use very little to begin with.	04:40:00	04:40:00 This one was kind of difficult to change with a young baby	Nee	Yes the device made me and my wife keep track of the usage of certain things aronud the house. It was useful for the appliances on the ground floor next to the kitchen and smart meter but for other things in other levels it was hard to see that immediate feedback.	Smart	Smart	Intervention		Smart			X	Revisited	4	7	235.333	0.7	109.6	0.4	109.5	1.55	7.6	51	1.4	8.3	330.083	115.24	6000	5.50139	1.92067	Non Energy Poor	Non Energy Poor		Cost		2	2
Home 66	19		Soms		Ja, altijd	Yes	Ja, maar geen dikke gordijnen, of niet overal	Yes	No		(resident 1:5,5) (resident 2:7,10)		60		Soms	Yes	Static	Static	Intervention	Static			X			2		152.667	0.28		0.28	231	0.9	7.6		0.9	8.3	251.247		20000	1.25623		Non Energy Poor			Gas Bill		60	200
Home 67	17		Ja, altijd	Yes	Ja, altijd	Yes	Ja, maar geen dikke gordijnen, of niet overal	Yes	No		(resident 1:7,5) (resident 3:7,5) (resident 2:7,5)		40		Nee		Static	Static	Intervention	Static			X			4		162	0.95		0.95	97.3333	1.5	7.6			8.3	300.833		10000	3.00833		Non Energy Poor
Home 68	19	17. But with the feedback we changed even more. We had a strategy before of keepin g the heat on all the time then we truned it to 16. But then we saw how much it cost then we thought maybe we dont need it that high all the time. So overall the temperature dropped so we realised it was not necessary to have it on all the time. Overall we used a lot less. When its cold we just add an extra layer. …	Soms	Yes 2 days a week it is just me home. Now by habit we turn it off by default. There is maybe uneven pattersn when i am here and all the family is here.	Ja, altijd	Yes we turn it down 10 15 now at nighttime	Ja, maar geen dikke gordijnen, of niet overal	Yes we closed the doors to the rooms when we are not in now. Wealways kept the curtains closed but they are very think you can see through them they are transparent.	No	Yes we open them in the morning now when we remember. Especially in the bedroom	( :4,20) (mom :4,10) (dad:4,5) (child :4,20)	( :4,20) (mom :4,10) (dad:4,5) (child :4,20)	04:30:00	04:30:00	Nee	Maybe not as much as the heating ones. The coaching was mostly on the heating. But no major changes there	Smart	Smart	Intervention		Smart			X	Revisited	3	6	196.833	0.26	148	0.26	136.833	0.5	7.6	59.2	0.4	8.3	119.593	62.16	10000	1.19593	0.6216	Non Energy Poor	Non Energy Poor		Energy Bill		120	255
Home 69	20		Ja, altijd	Yes	Ja, altijd	Yes	Ja, maar geen dikke gordijnen, of niet overal	Yes	No		(resident 1:7,20) (resident 2:7,20)		30		Nee		Static	Static	Intervention	Static			X			4		134	1.8		1.8	26.1667	3.5	7.6			8.3	332.783		1100	30.253		Energy Poor
Home 70	10	14-15 NOW. With the toch strips in the back bedroom the heating actually works now. I can finally have the children over and they sleep in warm rooms. I also get my own bedroom back now instead of sleepin the couch. I am still careful with the heating and you can see the energy svaing chart here i have which reminds me of the good behaviours. But i'm on the ground floor next to the gravht there i…	Ja, altijd	Yes. Behcind in the bedrooms i put them on for the children just before ned so it is snug or cosy. I dont really heat the living room now unless it is being used or we have guests over to make them comfortable	Ja, altijd	Yes. I trun the heating off completely when the kids arent here. When they are the heat stays on until about 9 or 10.	Ja, maar geen dikke gordijnen, of niet overal	Yes	No	Yes. The windows at the front cannot open because of restrictions there but the back ones open fine now. The toch strips help to feel like i can open them without doing too much cold damage. I open 20 mins a day now always in the morning, the fresh air is good for me and on this side of the street there is no pollution or cars here.	(resident :7,5)	(resident :7,5) It goes up alittle when my kids are here but they were away at the moms for chirstmas so no real change there.	04:40:00	04:40:00	Ja	Yes. The display helped with the electrcity for sure. We played with it in the beginning. Taking it all around the home. I showed you the tv screen for the solar production in the fancy homes above. My children alwaya asked why we couldnt have on here. So the device or display meter gave us the opportunity to play with our energy too.	Smart	Smart	Intervention		Smart			X	Revisited	5	7	198.333	0.51	108.25	0.49	95	1.05	7.6	36.25	0.99	8.3	201.463	88.93	1200	16.7886	7.41083	Energy Poor	Non Energy Poor		Home Number		October 2022	November 2022
Home 71	21		Nee, nooit		Nee, nooit		Nee, geen raambekleding		No		(father :7,5) (kid 1:7,5) (mother :7,10) (kid 2:7,5)		40		Nee		Smart	Smart	Intervention		Smart			X		1		92.4286	0.4		0.4	124.786	0.93	7.6		0.93	8.3	161.943		3000	5.39811		Non Energy Poor			Home 04
Home 72	20	It probably helped dave money because of those rooms being warmer. I would have put them on 20 but now 19 is good.	Nee, nooit	Yes but when my son is not here i turn down is bedroom heater	Soms	Yes. I used to put them up higher 20 mins before bed to feel warm. But we had a milder winter although January was still cold.	Ja, dikke gordijnen	Yes	Ja	Yes i normall let in the fresh air during the day. Sometimes the neighbour upstairs can smoke and then the windows are open and it gets very cold in here. It doesnt look like there are any gaps there or if her kitchen door is wide open and we can all feel that. She doesnt have anything on the floor like floor boards or antyhing. I have mentioned it to Lieven de key	(resident 1:7,2) (resident 2:7,8)	(resident 1:7,5) (resident 2:7,8) I thought it was actually 2 so now i can actually have a little longer shower! I noticed in the Uk it seems they suggest 4 minutes. It is funny how it is different in different conutries.	04:30:00	04:30:00	Ja	They are always unplugged. I dont think i really changed any behaviours. I have all ready been that way making sure to charge things in the morning before 7am. Swicth things off and unplug them. Unfortunately he is still gaming though. The shelf that is on that collects all the dust and then he starts coughing. If the heat is drawing in the dust and then he is sat so close to it i don't know. Eve…	Static	Static	Intervention	Static			X		Revisited	5	7	101.5	0.49	80.75	0.33	53	1.49	7.6	43.75	1.22	8.3	128.705	80.0225	1500	8.58033	5.33483	Energy Poor	Non Energy Poor		Electrcity Consumption		229	240
Home 73	17	We are using the heater more. And the insulation helped to work upstiairs more. In winter it used to get too cold. We used to keep it separate but the temp is okay and i can work upstairs. But i still turn on the heater.	Nee, nooit	When we leave at the weekend we turn off the floor heating but during the week we stay in and work from home more with more consumption. Here January gas is 206 and our electriciy is pretty good id say. But the killer for us is the gas . February is 125 and that is because December and January is definetely the coldest months and we were definetely using alot of gas but february is more normal no…	Ja, altijd	Yes always	Ja, maar geen dikke gordijnen, of niet overal	Yes	No	We do that now for sure. Now that the weather is awrmer we are more comfortable to do that. I open the upstairs windwo now whenere before we sealed it off with a diy board. We get more fresh air now so that is good.	(resident 2:7,15) (resident 1 :4,5)	My lifestyle changed abit i shower more now because i do cold plunging in the morning in the nearby water. But our current shower head when tou turn it all the way to the cold it never gets truly cold. The switch is not working well.	04:30:00	04:30:00	Nee		Smart	Smart	Intervention		Smart			X	Revisited	3	8	165.5	0.9	114.25	0.4	89.8333	2.1	7.6	91	1.05	8.3	322.508	141.25	4000	8.06271	3.53125	Energy Poor	Non Energy Poor		Cost		0.2	0.2
Home 74	19	18 in most of the rooms now. I think the bedroom still need the electric heateing on sometimes expecially to help combat the mould and condensation but with the foil it feels like the air is getting better	Ja, altijd	Yes	Ja, altijd	Yes	Nee, geen raambekleding	Ive got curtains now in the 2 bedrooms which you can see the difference. I am curious what the thermal camera states about the state of them.	No	Yes we open them a little during the day now. My girlfriend doesnt understand the mechanism of how it better heats the home but she feels is too. It is an interesting one and i remember our conversation last time about how parents and people growing up can shape the way you use your home, especially in ways that you dont really question at all. The windows are working well now too. Some wre very …	(partner :7,9) (john:7,5)	(partner :7,6) (john:7,5) Hahah my partner hates the shower timer it bothers her and always turns the hourglass a couple of times. It is hard to maintain the time, i must admit even i struggle with it sometimes. But i still shower at work most days when i can and use the gym facilities there. Showering is a hard one to change maybe it is too personal and we feel we want our hygeine fulfilled more…	30	04:30:00 This didnt change much really. It is hard not to do less than 2 loads per week with 2 people involved. Then you have sheets and towels too. The drum is not too big in ours. I wonder about the cost of doing it here versus the laundromat.	Ja	Yes this was easy as ive always turned them off at night. I think for safety but also to be considerate, why would you keep them on sorry or plugged in when you are asleep	Smart	Smart	Intervention		Smart			X	Revisited	5	8	98.8333	0.49	78	0.23	65.3333	1.1	7.6	17.5	0.5	8.3	115.913	26.69	1400	8.27952	1.90643	Energy Poor	Non Energy Poor		Electrcity Bill		45.8	48
Home 75	21	21. Difficult to say but i definetely have the feeling that before i had no control over the heating	Nee, nooit	Yes.	Nee, nooit	Yes	Ja, dikke gordijnen	Yes i do it every night as soon or soon after as i dont have any light.	No	Yes opening the windows was completely new for me so that still takes some getting used to	(resident :5,12) (partner :5,12)	(resident :5,12) (partner :5,12) No concious changes	04:30:00	04:30:00	Ja	I was bout to say that i turn it off as soon as i used it. But in general yes.	Static	Static	Intervention	Static			X		Revisited	4	6	104	0.37	102	0.37	23.805	0.91	7.6	23.0875	0.91	8.3	60.1425	58.7496	2500	2.4057	2.34998	Non Energy Poor	Non Energy Poor
Home 76	18	16. It is sometimes on 18 still if it gets extreme outisde then i just flick the gas back on for a little while but for the most part with the installations you gave it is good enough for 16. I also have just myself living here since my wife left last year, the temperature is alot less.	Nee, nooit	Yes the front door is closed and fixxed with the door strips you gave and now. Ive installed a thermal curtain in the attic bedroom which has worked wonders too. It will be interesting to see if it helps in Summer.	Ja, altijd	Yes the heating goes off at around 17:00 now. As soon as im done with work really	Ja, maar geen dikke gordijnen, of niet overal	Yes but i do it for heat preservation now rather than anything else. I do like to keep them open as long as possible to keep the view of Vondel in my bedrroom	No	Yes. I now open them in the kitchen, bedroom, bathrrom and keep them open for 15-20 minutes depending on the weather.	(resident :7,7)	(resident :7,5) Ive gone down a little in the use there but that is more for rushing to leave the house in the morning too. It takes me a little longer to travel to work as my bike is not electric anymore.	04:40:00	04:40:00, no change there	Ja	Yes but i think i was doing that already	Static	Static	Intervention	Static			X		Revisited	3	7	140.333	0.625	139	0.345	31.5	1.3	7.6	17	1.3	8.3	128.433	67.58	1200	10.7028	5.63167	Energy Poor	Non Energy Poor		Gas Consumption		44	80
Home 77	20	17. If i dont put on the heat is was like 12-13 Now it is like 15-16. It used to take a while to heat the place up. It was empty for 2-3 months before and the cold has to get away from everywhere. Pluggin all the holes in the dinows and changing the doors really helped. It was already 1C warmer if i didnt heat it uo. In the beginni g i though that heating up a room take less money than i thought …	Yes	Yes	No	Yes now i turn off at night	Yes	Yes i close at night and open when the sun shines to heat up also. When im home and turning on the lights in the ground floor i dont want people looking in so i put on the white ones first then the ticker ones and i dont put them lower to the radiator so they are stop at the fensterbank. When i lived on the top floor i didnt close as much and i like to look outisde and see the lights. Now i dont …	No	Opening the windows is much more when im taking a shower or something to keep new air coming in. When i know im not at homes i will still open the small window to have some fresh air. I also told all my friends you have to open every day.For me it was very contradictory to open a window because you are very focussed on energy saving and heating up. It was something i was doing in the bedroom but …	No	Yes	04:40:00	04:40:00 I use the display to look at the washing machine and put on the machine at weekend and put a timer on it			Smart	Smart	Intervention		Smart			X	Revisited	3	7	117.667	0.56	57	0.56	84	0.66	7.6	20.25	0.66	8.3	121.333	45.285	10000	1.21333	0.45285	Non Energy Poor	Non Energy Poor		Cost		0.4	0.4
Home 78	19	17is the new norm, my girlfriend likes it a little warmer but she doesnt pay as much attention tbh as i do. If we dont turn on the heating at all it drops to 14c quick. It used to take 24 hours to get back to 17 but not anymore. The insualtion stripls helped and it takes maybe just the morning to get the right heat what is needed.	Ja, altijd	Yes When we leave the home evrything is switched off including the heat and electrcity	Ja, altijd	I turn the heat off using a time around 21:00 or so. It gets very cold to be honest in the bedroom but we like it colder there as it help to sleep.	Ja, maar geen dikke gordijnen, of niet overal	Yes but we've saved up fro some thermal curtains now in the draughty room upstairs. That way we can work from homes and not feel the chills	No we don't	No cannot open all of them but opens bedroom windows for sleeping. The house is quite exposed so you can get alot if wind come through if you leave it open just a little while.	(resident 1:7,17) (resident 2:7,12)	(resident 1:7,17) (resident 2:7,12) This was a difficutlt behaviour to adapt. The shower timer was funny as it would ring alot when the time was up but maybe it was too easy to ignore and put the timer away and on silent.	04:30:00	04:30:00 Ive actually made sure to use the tumbler much less although that is because of the windows we open more now and it is a little warmer since you came before- The waterspots have gone since you were last here and i think thats due to better ventilating here.	Nee	Yes. The display lets you know what is left on and how much. Even if just turning it down a little from the lights but it makes a big difference in the long run. As. I showed you i keep track of all the cnosumption. The device was a game changer for me in that my app only erally tells me about the past and bigger patterns but the device is for the moment. For example, i always knew the electric h…	Smart	Smart	Intervention		Smart			X	Revisited	4	6	248	0.38	196	0.42	47.38	0.9	7.6	15.5	1.58333	8.3	136.84	110.8	8000	1.7105	1.385	Non Energy Poor	Non Energy Poor		Gas Bill		17.6	32
Home 79	16		Ja, altijd		Ja, altijd		Ja, maar geen dikke gordijnen, of niet overal			No	(resident 1:3,5)		04:40:00		Nee		Smart	Smart	Intervention		Smart			X		4		138.5	0.38		0.38			7.6			8.3	53.9217		3000	1.79739		Non Energy Poor
Home 80	22	20 is what i goto now but that was because you were so convincing. The isolation strips have helped especially in the bedroom window. It feels warmer now without using up so much heating energy. I have to also consider my plants as they dont need too much heat right now but more water.	Nee, nooit	Yes i try to close the doors but it is difficult to move around the home and i need the doors open for easy access when i have to get to the loo pronto. The house heats up in one go and then i turn it off for larger amounts of time. During the afternoon it is off compleyely now. But then i turn it on a little again in the evening. Uusually about the time it takes to make a dinner if i can.	Ja, altijd	I turn the heating off at night and the electric heater no longer is used but the electric blanket is a god send.At night i wake up to go to the bathroom and it can be very cold but i hang on and make it back to the snug bed	Ja, dikke gordijnen	I always close them anyways. It is the grond floor and i dont like the thought of people being able to see me as i sleep.		Yes	(resident 1:7,10)	(resident 1:7,10) I have to shower everyday still. I appreciate the warmth but am only doing it until im clean. The bladder control is not what it used to be and the shower helps when accidents occur.	06:40:00	06:40:00 Again the washing machine is neede for bed linens etc	Ja	I am better at closing down the tv now. Or the radio, the stekkerdoos you gave me helped tremendously.	Smart	Smart	Intervention		Smart			X	Revisited	4	6	205.667	0.4	169.25	0.35	150	1.45	7.6	81	1.45	8.3	299.767	176.688	1094	27.401	16.1506	Energy Poor	Energy Poor		Energy Bill		63.4	80
Home 81	19	19 still. I will sometimes catch myslef wanting to put it lower but we have had guests here over christmas so i guess i have to be a good host	Soms	Yes. I do close the doors more now and that helps to isolate the heat. However as you can see the stairway is a big problem. We have so much cold air coming from the front door that it travels all the way up 2 floors and into the bedrooms even. I am thinking about putting a new door or even a curtain close to the front to trap in more heat and air.	Soms	I turn the heating off at night now and have actually stopped putting on the heating in the morning. When I head to work i sometimes find i dont need it if all im doing is eaitng quick breakfast. It is different at the weekends of course.	Ja, maar geen dikke gordijnen, of niet overal	.We still needs way more curtains as the amount of windows here is more than 15+.	No	Yes that is something we do more now for maybe 20 mins a day. It does help with the fresh air and I think i feel the heat better afterwards but it is harder to tell. Maybe we can see with your heat gun.	(resident 1:7,5) (resident 2:7,7)	(resident 1:7,5) (resident 2:7,7) Showers were about the same tbh. The shower room is very cold so it is not the easy thing to just step out into a nice plume of fog and heat. You step out into cold droplets of air and water. It makes you stay under secure.	04:40:00	04:40:00 The washing machine now i put on a lower temperature and speed which is fine for me i cannot tell the difference. I think it is onn eco mode now.	Nee	Yes. The red button stick out like a sore thumb when you go to bed at night and you see this angry red button that helped alot.	Static	Static	Intervention	Static			X		Revisited	1	5	111.5	0.37	105	0.35	92	1.52	7.6	106	1.42	8.3	180.002	187.27	2400	7.50007	7.80292	Non Energy Poor	Non Energy Poor
Home 82	19		Nee, nooit		Ja, altijd	Yes	Ja, maar geen dikke gordijnen, of niet overal	Yes	No		(1:7,5) (2:3,5)		30		Ja		Static	Static	Intervention	Static			X			5		200				105		7.6			8.3	311		935	33.262		Energy Poor
Home 83	24		Ja, altijd		Nee, nooit		Nee, geen raambekleding		No		(1:7,18)		40		Nee		Static	Static	Intervention	Static			X			1		215.66				72		7.6			8.3	370		1600	23.125		Energy Poor			Home Number		October 2022	November 2022
Home 84	20		Nee, nooit		Ja, altijd	Yes	Ja, maar geen dikke gordijnen, of niet overal	Yes	No		(1:7,10) (2:5,10)		60		Nee		Static	Static	Intervention	Static			X			1		228.33				75		7.6			8.3	100		5000	2		Non Energy Poor			Home 05
Home 85	17		Ja, altijd		Ja, altijd	Yes	Ja, maar geen dikke gordijnen, of niet overal	Yes	No		(1:7,8)		30		Ja		Static	Static	Intervention	Static			X			5		166.33				47.5		7.6			8.3	65		1101	5.90372		Non Energy Poor			Electrcity Consumption		95	116
Home 86	20		Ja, altijd		Ja, altijd	Yes	Ja, dikke gordijnen	Yes	Ja	Yes	(1:7,10) (w:7,15)		40		Nee		Static	Static	Intervention	Static			X			5		132.16				124.66		7.6			8.3	156		1500	10.4		Energy Poor			Cost		0.4	0.4
Home 87	22		Nee, nooit		Ja, altijd		Ja, dikke gordijnen		No		(1:4,5) (2:4,5) (3:4,5) (4:4,5)		30		Nee		Static	Static	Intervention	Static			X			4		190				100		7.6	.		8.3	410		5034	8.14462		Energy Poor			Electrcity Bill		38	46.4
Home 88	18		Ja, altijd		Ja, altijd		Ja, dikke gordijnen		No		(1:3,5) (2:3,7) (3:7,2)		30		Ja		Static	Static	Intervention	Static			X			6		183.33				166.67		7.6			8.3	300		1500	20		Energy Poor
Home 89	21		Ja, altijd		Ja, altijd		Ja, maar geen dikke gordijnen, of niet overal		No		(1:7,5) (2:7,5)		30		Ja		Static	Static	Intervention	Static			X			6		222.83				99.41		7.6			8.3	284		960	29.5833		Energy Poor			Gas Consumption		44	80
Home 90	17		Ja, altijd		Ja, altijd		Nee, geen raambekleding		Yes		(1:5,3)		30		Ja		Smart	Smart	Intervention		Smart			X		7		171.08				86		7.6			8.3	65		3000	2.16667		Non Energy Poor			Cost		0.5	0.5
Home 91	18		Ja, altijd		Ja, altijd		Ja, maar geen dikke gordijnen, of niet overal		No		(1:3,30)		30		Nee		Static	Static	Intervention	Static			X			4		110.66				62.66		7.6			8.3	60		2083	2.88046		Non Energy Poor			Gas Bill		22	40
Home 92	18		Ja, altijd		Ja, altijd		Ja, dikke gordijnen		No		(1:3,7)		40		Ja		Static	Static	Intervention	Static			X			6		188				164.5		7.6			8.3	112		1632	6.86275		Non Energy Poor
Home 93	19		Ja, altijd		Ja, altijd		Ja, maar geen dikke gordijnen, of niet overal		No		(1:5,6) (2:5,6) (3:5,6) (4:5,6)		30		Nee		Static	Static	Intervention	Static			X			5		298.91				84.33		7.6			8.3	259		8000	3.2375		Non Energy Poor			Energy Bill		60	86.4
Home 94	19		Ja, altijd		Ja, altijd		Ja, maar geen dikke gordijnen, of niet overal		No		(1:6,10) (2:7,10) (3:7,10)		40		Nee		Static	Static	Intervention	Static			X			3		175				116.66		7.6			8.3	140		4500	3.11111		Non Energy Poor
Home 95	17		Ja, altijd		Ja, altijd		Ja, dikke gordijnen		No		(resident:2,4)		30		Ja		Static	Static	Intervention	Static			X			7		208.33				72.66		7.6			8.3	59		2150	2.74419		Non Energy Poor
Home 96	20		Nee, nooit		Ja, altijd		Ja, dikke gordijnen		No		(1:14,6) (2:14,6) (3:14,6) (4:14,17) (5:14,7)		40		Soms		Static	Static	Intervention	Static			X			3		541.66				225		7.6			8.3	300		3000	10		Energy Poor			Home Number		October 2022	November 2022
Home 97	20		Ja, altijd		Ja, altijd		Ja, maar geen dikke gordijnen, of niet overal		No		(?:4,5)		40		Nee		Static	Static	Intervention	Static			X			5		195				95		7.6			8.3	172		1700	10.1176		Non Energy Poor			Home 06
Home 98	18		Ja, altijd		Ja, altijd		Ja, dikke gordijnen		No		(resident:7,5)		60		Soms		Static	Static	Intervention	Static			X			5		151.83				100		7.6			8.3	120		1200	10		Energy Poor			Electrcity Consumption		135	142
Home 99	19		Ja, altijd		Ja, altijd		Ja, dikke gordijnen		No		(1:4,30)		40		Nee		Static	Static	Intervention	Static			X			4		227				103.83		7.6			8.3	150		2500	6		Non Energy Poor			Cost		1.2	1.2
Home 100	20		Ja, altijd		Soms		Ja, maar geen dikke gordijnen, of niet overal		No		(resident:7,10)		30		Nee		Static	Static	Intervention	Static			X			3		200				100		7.6			8.3	150		1500	10		Energy Poor			Electrcity Bill		162	170.4
Home 101	24		Nee, nooit		Nee, nooit		Ja, dikke gordijnen		Yes		(1:7,10)		60		Ja		Static	Static	Intervention	Static			X			3		333.33				129.16		7.6			8.3	190		2000	9.5		Energy Poor
Home 102	21		Soms		Soms		Ja, dikke gordijnen		Yes		(2:2,30) (3:2,10) (4:2,10) (tobias:2,12)		30		Ja		Static	Static	Intervention	Static			X			5		137				128		7.6			8.3	300		4000	7.5		Non Energy Poor			Gas Consumption		9	10.98
Home 103	21		Nee, nooit		Nee, nooit		Ja, dikke gordijnen		Yes		(1:3,10)		40		Nee		Static	Static	Intervention	Static			X			4		118.66				101.66		7.6			8.3	150		1500	10		Energy Poor			Cost		1.5	1.5
Home 104	18		Nee, nooit		Nee, nooit		Ja, maar geen dikke gordijnen, of niet overal	Yes	No		(mevr:3,5)		30		Nee		Static	Static	Intervention	Static		.	X	.		3		210				133.33		7.6			8.3	200		1200	16.6667		Energy Poor			Gas Bill		13.5	16.47
Home 105	22		Nee, nooit		Nee, nooit		Nee, geen raambekleding	Yes	No		(mevr:4,15)		40		Ja		Static	Static	Intervention	Static		.	X	.		1		220				120		7.6			8.3	300		860	34.8837		Energy Poor
Home 106	20		Nee, nooit		Ja, altijd	Yes	Ja, maar geen dikke gordijnen, of niet overal	Yes	No		(mevr:2,8)		40		Ja		Static	Static	Intervention	Static		.	X	.		4		147.33				63.33		7.6			8.3	150		1433.55	10.4635		Energy Poor			Energy Bill		175.5	186.87
Home 107	18		Ja, altijd		Ja, altijd	Yes	Ja, dikke gordijnen	Yes	Ja	Yes	(resident:7,5)		30		Ja		Static	Static	Intervention	Static		.	X	.		8		162.833				29.33		7.6			8.3	325		3000	10.8333		Energy Poor
Home 108	17		Ja, altijd		Ja, altijd		Nee, geen raambekleding		No		(mevr:7,1)		40		Ja		Static	Static	Intervention	Static			X			5		125				63.33		7.6			8.3	275		1036	26.5444		Energy Poor			HOME 7 MEILING MISSING HERE
Home 109	17		Ja, altijd		Ja, altijd		Ja, maar geen dikke gordijnen, of niet overal		Yes		(father:2,20)		.		Ja		Smart	Smart	Intervention		Smart			X		5		190				100		7.6			8.3	280		1500	18.6667		Energy Poor			Home Number		October 2022	November 2022
Home 110	15		Ja, altijd		Ja, altijd		Nee, geen raambekleding		No		(residnet:7,5)		30		Ja		Smart	Smart	Intervention		Smart			X		6		141.66				133.33		7.6			8.3	250		10000	2.5		Non Energy Poor			Home 08
Home 111	17		Soms		Soms		Ja, maar geen dikke gordijnen, of niet overal		No		(resident :7,5)		40		Soms		Static	Static	Intervention	Static			X			2		190				82		7.6			8.3	190		1500	12.6667		Energy Poor			Electrcity Consumption		70	80.5
Home 112	20		Ja, altijd		Nee, nooit		Ja, maar geen dikke gordijnen, of niet overal		Yes		(resident:7,5)		.		Ja		Smart	Smart	Intervention		Smart			X		5		310				75		7.6			8.3	320		1500	21.3333		Energy Poor			Cost		1	1
Home 113	15		Ja, altijd		Ja, altijd		Ja, dikke gordijnen		No		(resident:2,5)		30		Ja		Static	Static	Intervention	Static			X			7		250				100		7.6			8.3	175		1500	11.6667		Energy Poor			Electrcity Bill		70	80.5
Home 114	15		Nee, nooit		Soms		Ja, maar geen dikke gordijnen, of niet overal		Yes		(resident:7,5)		.		Ja		Smart	Smart	Intervention		Smart			X		4		220				110		7.6			8.3	140		1500	9.33333		Energy Poor
Home 115	18		Soms		Ja, altijd		Ja, dikke gordijnen		Yes		(residentie :5,5)		40		Ja		Static	Static	Intervention	Static			X			6		260				110		7.6			8.3	165		1500	11		Energy Poor			Gas Consumption		44	52
Home 116																	Control		Control	Control	Control	X						154.833	0.481667	158.5	0.393333	134.167	1.6	7.6	142.833	0.69	8.3	292.512	160.585							Cost		2	2
Home 117																	Control		Control	Control	Control	X						357	0.475	368.333	0.4	68.8333	1.2	7.6	121.667	0.678333	8.3	251.958	230.305							Gas Bill		88	104
Home 118																	Control		Control	Control	Control	X						185	0.4	189.167	0.4	149.333	1.605	7.6	153.5	0.678333	8.3	321.053	180.185
Home 119																	Control		Control	Control	Control	X						260.333	0.455	276.833	0.381667	14.6667	1.45	7.6	14.1667	1.405	8.3	139.8	125.67							Energy Bill		158	184.5
Home 120																	Control		Control	Control	Control	X						142	0.395	149.833	0.29	155.833	1.55	7.6	163.5	0.9	8.3	299.49	190.602									55	120
Home 121																	Control		Control	Control	Control	X						232.667	0.483333	242.333	0.466667	134.833	1.4	7.6	135.5	1.35	8.3	301.267	296.113							Home Number		October 2022	November 2022
Home 122																	Control		Control	Control	Control	X						218.167	0.465	221.333	0.3	129	1.49	7.6	125.833	0.79	8.3	293.727	165.808							Home 09
Home 123																	Control		Control	Control	Control	X						150	0.481667	142.333	0.375	16.6667	1.475	7.6	17.5	1.45	8.3	141.733	149.913							Electrcity Consumption		612	743
Home 124																	Control		Control	Control	Control	X						233.333	0.49	245.333	0.49	83	0.85	7.6	76.6667	0.85	8.3	118.4	125.38							Cost		0.3	0.3
Home 125																	Control		Control	Control	Control	X						379.833	0.43	368.167	0.421	100.333	0.75	7.6	118.667	0.676667	8.3	237.475	235.349							Electrcity Bill		183.6	222.9
Home 126																	Control		Control	Control	Control	X						157.5	0.445	163.5	0.25	89.6667	1.45	7.6	97.5	1.45	8.3	200.142	182.25
Home 127																	Control		Control	Control	Control	X						143.5	0.421667	144.167	0.205	96	1.66	7.6	97.5	0.71	8.3	219.832	98.6567							Gas Consumption		90	102
Home 128																	Control		Control	Control	Control	X						171	0.475	175	0.366667	84.3333	1.12667	7.6	81.6667	1.00333	8.3	177.768	148.022							Cost		0.9	0.9
Home 129																	Control		Control	Control	Control	X						224.833	0.466667	236.333	0.375	110.667	1.06	7.6	112.667	0.923333	8.3	223.665	192.462							Gas Bill		81	91.8
Home 130																	Control		Control	Control	Control	X						126	0.5	133.833	0.346667	133.667	1.68167	7.6	147.833	1.02	8.3	284.165	197.528
Home 131																	Control		Control	Control	Control	X						210.167	0.5	221.5	0.373333	102.667	0.9	7.6	128	0.9	8.3	197.788	197.872							Energy Bill		264.6	314.7
Home 132																	Control		Control	Control	Control	X						154.833	0.5	166.667	0.375	126	1.59833	7.6	130.5	0.73	8.3	292.838	158.648
Home 133																	Control		Control	Control	Control	X						228.667	0.463333	245.5	0.386667	136.167	0.956667	7.6	147	0.913333	8.3	237.797	231.598							Home Number		October 2022	November 2022
Home 134																	Control		Control	Control	Control	X						232.667	0.408333	240.5	0.19	86	1.60833	7.6	92	0.678333	8.3	238.625	108.312							Home 10
Home 135																	Control		Control	Control	Control	X						130.667	0.47	137.667	0.4	81.1667	1.00833	7.6	86.1667	0.9	8.3	148.588	133.095							Electrcity Consumption		162	172
Home 136																	Control		Control	Control	Control	X						140.333	0.405	143.667	0.401667	124.333	1.04667	7.6	136.333	0.931667	8.3	192.277	185.322							Cost		0.3	0.3
Home 137																	Control		Control	Control	Control	X						164.667	0.353333	173	0.296667	106	0.921667	7.6	129.5	0.82	8.3	159.698	158.395							Electrcity Bill		48.6	51.6
Home 138																	Control		Control	Control	Control	X						146.5	0.491667	153.333	0.3			7.6			8.3	72	46
Home 139																	Control		Control	Control	Control	X						254.5	0.45	270.333	0.45	55.5	1.1	7.6	42.3333	1.1	8.3	175.575	168.217							Gas Consumption		86.66	100
Home 140																	Control		Control	Control	Control	X						158.5	0.44	160.333	0.38	111.167	1.5	7.6	106.333	1.35	8.3	238.625	204.507							Cost		1	1
Home 141																	Control		Control	Control	Control	X						331.5	0.613333	352.5	0.5	77.3333	1.31	7.6	81.1667	1.18333	8.3	307.975	275.612							Gas Bill		86.66	100
Home 142																	Control		Control	Control	Control	X						148.167	0.4	149	0.4	153.833	1.5	7.6	155.5	1.4	8.3	290.017	277.3
Hpme 143																	Control		Control	Control	Control	X						121.167	0.475	133.833	0.4	136.5	1.06	7.6	143	0.85	8.3	202.022	175.083							Energy Bill		135.26	151.6
Home 144																	Control		Control	Control	Control	X						226.167	0.29	243	0.29	101	1.22333	7.6	111	1.19	8.3	187	202
Home 145																	Control		Control	Control	Control	X						245	0.55	243.833	0.55	61.1667	1.3	7.6	50	1.3	8.3	214.358	199.108							Home Number		October 2022	November 2022
Home 146																	Control		Control	Control	Control	X						148	0.4	112.167	0.4	89.5	0.8	7.6	51.1667	1.3	8.3	130.8	111.933							Home 11
Home 147																	Control		Control	Control	Control	X						223.167	0.45	237.167	0.38	102	1.13	7.6	104.833	1.05	8.3	215.702	200.187							Electrcity Consumption		210	220
Home 148																	Control		Control	Control	Control	X						104.167	0.36	103.333	0.36	55.3333	1.04	7.6	58.8333	1.04	8.3	95.0467	98.3867							Cost		0.49	0.49
Home 149																	Control		Control	Control	Control	X						325.333	0.45	326.333	0.45	112.5	1.35	7.6	117	1.35	8.3	298.275	304.8							Electrcity Bill		102.9	107.8
Home 150																	Control		Control	Control	Control	X						79.6667	0.32	86.6667	0.31	73	0.845	7.6	76.6667	0.84	8.3	86.615	91.2667
Home 151																	Control		Control	Control	Control	X						150.5	0.48	158.167	0.395	118.333	1.4	7.6	124.333	1.2	8.3	237.653	211.653							Gas Consumption		82	100
Home 152																	Control		Control	Control	Control	X						319	0.45	328.5	0.45	128.667	1.1	7.6	127.667	1.1	8.3	285.158	288.258							Cost		1.49	1.49
Home 153																	Control		Control	Control	Control	X						129.333	0.306667	136.667	0.19	58.8333	0.661667	7.6	61.1667	0.65	8.3	79.3633	65.725							Gas Bill		122.18	149
Home 154																	Control		Control	Control	Control	X						191.5	0.395	186.667	0.22	55.6667	0.665	7.6	64.3333	0.61	8.3	112.153	80.2233
Home 155																	Control		Control	Control	Control	X						141.5	0.38	142.167	0.365	46.1667	0.72	7.6	47	0.72	8.3	87.01	85.6933							Energy Bill		225.08	256.8
Home 156																	Control		Control	Control	Control	X						130.833	0.345	142.5	0.34	70.6667	1.305	7.6	74.1667	1.22	8.3	137.78	138.84
Home 157																	Control		Control	Control	Control	X						228	0.52	248.167	0.5	113	1.05	7.6	118	1	8.3	237.21	242.083							Home Number		October 2022	November 2022
Home 158																	Control		Control	Control	Control	X						158.167	0.47	172.667	0.4	140	1.00833	7.6	145.333	0.9	8.3	216.878	199.97							Home 13
Home 159																	Control		Control	Control	Control	X						243	0.35	248.667	0.285	146.167	1.2	7.6	157.833	1.2	8.3	272.742	257.41							Electrcity Consumption		180	190
Home 160																	Control		Control	Control	Control	X						54.3333	0.38	58.1667	0.38	24.3333	0.7	7.6	27	0.7	8.3	37.68	41.0033							Cost		0.4	0.4
Home 161																	Control		Control	Control	Control	X						109.667	0.4	104.5	0.425	26.5	1.1	7.6	30.1667	1.06	8.3	73.0167	76.4517							Electrcity Bill		72	76
Home 162																	Control		Control	Control	Control	X						152.833	0.435	154.667	0.4	87.3333	0.86	7.6	96	0.838333	8.3	139.845	143.885
Home 163																	Control		Control	Control	Control	X						179.5	0.38	188.667	0.27	106.667	0.84	7.6	120.833	0.735	8.3	158.767	140.272							Gas Consumption		50	110
Home 164																	Control		Control	Control	Control	X						144.833	0.498333	163.167	0.438333	83.3333	1.00833	7.6	86.8333	0.9	8.3	161.002	150.207							Cost		1.3	1.3
Home 165																	Control		Control	Control	Control	X						115.5	0.455	131	0.35	48.1667	0.685	7.6	65.8333	0.625	8.3	84.8017	86.6567							Gas Bill		65	143
Home 166																	Control		Control	Control	Control	X						162.667	0.47	175.667	0.39	52.6667	1.6	7.6	62	0.85	8.3	160.72	121.21
Home 167																	Control		Control	Control	Control	X						235.333	0.32	176.333	0.32	59.5	1.2	7.6	50	1.2	8.3	146.707	134.173							Energy Bill		137	219
																																														Home Number		October 2022	November 2022
																																														Home 14
																																														Electrcity Consumption		160	160
																																														Cost		0.27	0.27
																																														Electrcity Bill		43.2	43.2
																																														Gas Consumption		126	95
																																														Cost		0.9	0.9
																																														Gas Bill		113.4	85.5
																																														Energy Bill		156.6	128.7
																																														Home Number		October 2022	November 2022
																																														Home 15
																																														Electrcity Consumption		85	100
																																														Cost		0.44	0.44
																																														Electrcity Bill		37.4	44
																																														Gas Consumption		5	130
																																														Cost		0.91	0.91
																																														Gas Bill		4.55	118.3
																																														Energy Bill		41.95	162.3
																																																98	210
																																														Home Number		October 2022	November 2022
																																														Home 16
																																														Electrcity Consumption		180	185
																																														Cost
																																														Electrcity Bill
																																														Gas Consumption		80	110
																																														Cost
																																														Gas Bill
																																														Energy Bill		93	93
																																														Home Number		October 2022	November 2022
																																														Home 17
																																														Electrcity Consumption		150	176
																																														Cost		0.4	0.4
																																														Electrcity Bill		60	70.4
																																														Gas Consumption		140	183
																																														Cost		1.4	1.4
																																														Gas Bill		196	256.2
																																														Energy Bill		256	326.6
																																														Home Number		October 2022	November 2022
																																														Home 18
																																														Electrcity Consumption		212	189
																																														Cost		0.4	0.4
																																														Electrcity Bill		84.8	75.6
																																														Gas Consumption		160	243
																																														Cost		0.75	0.75
																																														Gas Bill		120	182.25
																																														Energy Bill		204.8	257.85
																																														Home Number		October 2022	November 2022
																																														Home 19
																																														Electrcity Consumption		190	200
																																														Cost		0.75	0.75
																																														Electrcity Bill		142.5	150
																																														Gas Consumption		116	120
																																														Cost		1.05	1.05
																																														Gas Bill		121.8	126
																																														Energy Bill		264.3	276
																																														Home Number		October 2022	November 2022
																																														Home 20
																																														Electrcity Consumption		72	82
																																														Cost		0.39	0.39
																																														Electrcity Bill		28.08	31.98
																																														Gas Consumption		46	81
																																														Cost		0.66	0.66
																																														Gas Bill		30.36	53.46
																																														Energy Bill		58.44	85.44
																																														Home Number		October 2022	November 2022
																																														Home 21
																																														Electrcity Consumption		272	283
																																														Cost		0.55	0.55
																																														Electrcity Bill		149.6	155.65
																																														Gas Consumption		101	118
																																														Cost		1.66	1.66
																																														Gas Bill		167.66	195.88
																																														Energy Bill		317.26	351.53
																																														Home Number		October 2022	November 2022
																																														Home 22
																																														Electrcity Consumption		152	177
																																														Cost		0.65	0.65
																																														Electrcity Bill		98.8	115.05
																																														Gas Consumption		99	140
																																														Cost		0.95	0.95
																																														Gas Bill		94.05	133
																																														Energy Bill		192.85	248.05
																																														Home Number		October 2022	November 2022
																																														Home 23
																																														Electrcity Consumption		110	138
																																														Cost		0.65	0.65
																																														Electrcity Bill		71.5	89.7
																																														Gas Consumption		NO GAS
																																														Cost
																																														Gas Bill
																																														Energy Bill		71.5	89.7
																																														Home Number		October 2022	November 2022
																																														Home 24
																																														Electrcity Consumption		132	121
																																														Cost		0.64	0.64
																																														Electrcity Bill		84.48	77.44
																																														Gas Consumption		56	79
																																														Cost		0.9	0.9
																																														Gas Bill		50.4	71.1
																																														Energy Bill		134.88	148.54
																																														Home Number		October 2022	November 2022
																																														Home 25
																																														Electrcity Consumption		106	137
																																														Cost		0.44	0.44
																																														Electrcity Bill		46.64	60.28
																																														Gas Consumption		35	48
																																														Cost		0.9	0.9
																																														Gas Bill		31.5	43.2
																																														Energy Bill		78.14	103.48
																																														Home Number		October 2022	November 2022
																																														Home 26
																																														Electrcity Consumption		264	280
																																														Cost		0.5	0.5
																																														Electrcity Bill		132	140
																																														Gas Consumption		32	45
																																														Cost		0.86	0.86
																																														Gas Bill		27.52	38.7
																																														Energy Bill		159.52	178.7
																																														Home Number		October 2022	November 2022
																																														Home 27
																																														Electrcity Consumption		180	200
																																														Cost
																																														Electrcity Bill
																																														Gas Consumption		45	85
																																														Cost
																																														Gas Bill
																																														Energy Bill		150	150
																																														Home Number		October 2022	November 2022
																																														Home 28
																																														Electrcity Consumption		148	162
																																														Cost		0.22	0.22
																																														Electrcity Bill		32.56	35.64
																																														Gas Consumption		97	110
																																														Cost		0.25	0.31
																																														Gas Bill		24.25	34.1
																																														Energy Bill		56.81	69.74
																																														Home Number		October 2022	November 2022
																																														Home 29
																																														Electrcity Consumption		45	61
																																														Cost		0.45	0.35
																																														Electrcity Bill		20.25	21.35
																																														Gas Consumption		65	112
																																														Cost		0.9	0.9
																																														Gas Bill		58.5	100.8
																																														Energy Bill		78.75	122.15
																																														Home Number		October 2022	November 2022
																																														Home 30
																																														Electrcity Consumption		200	232
																																														Cost		0.4	0.4
																																														Electrcity Bill		80	92.8
																																														Gas Consumption		180	220
																																														Cost		1.06	1.06
																																														Gas Bill		190.8	233.2
																																														Energy Bill		270.8	326
																																														Home Number		October 2022	November 2022
																																														Home 31
																																														Electrcity Consumption		210	222
																																														Cost		0.45	0.45
																																														Electrcity Bill		94.5	99.9
																																														Gas Consumption		119	145
																																														Cost		0.8	0.8
																																														Gas Bill		95.2	116
																																														Energy Bill		189.7	215.9
																																														Home Number		October 2022	November 2022
																																														Home 32
																																														Electrcity Consumption		166	175
																																														Cost
																																														Electrcity Bill
																																														Gas Consumption		62	81
																																														Cost
																																														Gas Bill
																																														Energy Bill		144	144
																																														Home Number		October 2022	November 2022
																																														Home 33
																																														Electrcity Consumption		157	155
																																														Cost		0.53	0.53
																																														Electrcity Bill		83.21	82.15
																																														Gas Consumption		71	85
																																														Cost		0.75	0.75
																																														Gas Bill		53.25	63.75
																																														Energy Bill		136.46	145.9
																																														Home Number		October 2022	November 2022
																																														Home 34
																																														Electrcity Consumption		152	178
																																														Cost		0.35	0.35
																																														Electrcity Bill		53.2	62.3
																																														Gas Consumption		58	105
																																														Cost		0.65	0.65
																																														Gas Bill		37.7	68.25
																																														Energy Bill		90.9	130.55
																																														Home Number		October 2022	November 2022
																																														Home 35
																																														Electrcity Consumption		105	103
																																														Cost		0.28	0.28
																																														Electrcity Bill		29.4	28.84
																																														Gas Consumption		61	71
																																														Cost		1.23	1.23
																																														Gas Bill		75.03	87.33
																																														Energy Bill		104.43	116.17
																																														Home Number		October 2022	November 2022
																																														Home 36
																																														Electrcity Consumption
																																														Cost
																																														Electrcity Bill
																																														Gas Consumption
																																														Cost
																																														Gas Bill
																																														Energy Bill
																																														Home Number		October 2022	November 2022
																																														Home 37
																																														Electrcity Consumption		121	123
																																														Cost		0.36	0.36
																																														Electrcity Bill		43.56	44.28
																																														Gas Consumption		50	51
																																														Cost		1.12	1.12
																																														Gas Bill		56	57.12
																																														Energy Bill		99.56	101.4
																																														Home Number		October 2022	November 2022
																																														Home 38
																																														Electrcity Consumption		79	85
																																														Cost		0.65	0.96
																																														Electrcity Bill		51.35	81.6
																																														Gas Consumption		61	87
																																														Cost		1.45	2.36
																																														Gas Bill		88.45	205.32
																																														Energy Bill		139.8	286.92
																																														Home Number		October 2022	November 2022
																																														Home 39
																																														Electrcity Consumption		152	150
																																														Cost		0.3	0.32
																																														Electrcity Bill		45.6	48
																																														Gas Consumption		55	124
																																														Cost		0.95	1.24
																																														Gas Bill		52.25	153.76
																																														Energy Bill		97.85	201.76
																																														Home Number		October 2022	November 2022
																																														Home 40
																																														Electrcity Consumption		423	449
																																														Cost		0.45	0.45
																																														Electrcity Bill		190.35	202.05
																																														Gas Consumption		126	132
																																														Cost		1.45	1.45
																																														Gas Bill		182.7	191.4
																																														Energy Bill		373.05	393.45
																																														Home Number		October 2022	November 2022
																																														Home 41
																																														Electrcity Consumption		101	116
																																														Cost		0.35	0.35
																																														Electrcity Bill		35.35	40.6
																																														Gas Consumption		40	42
																																														Cost		0.7	0.7
																																														Gas Bill		28	29.4
																																														Energy Bill		63.35	70
																																														Home Number		October 2022	November 2022
																																														Home 42
																																														Electrcity Consumption		167	186
																																														Cost		0.81	0.81
																																														Electrcity Bill		135.27	150.66
																																														Gas Consumption		23	43
																																														Cost		1.45	1.45
																																														Gas Bill		33.35	62.35
																																														Energy Bill		168.62	213.01
																																														Home Number		October 2022	November 2022
																																														Home 43		Not returned as new resident moved in
																																														Electrcity Consumption		153	152
																																														Cost		0.94	0.94
																																														Electrcity Bill		143.82	142.88
																																														Gas Consumption		54	80
																																														Cost		1.45	1.45
																																														Gas Bill		78.3	116
																																														Energy Bill		222.12	258.88
																																														Home Number		October 2022	November 2022
																																														Home 44
																																														Electrcity Consumption		50	120
																																														Cost		0.4	0.25
																																														Electrcity Bill		20	30
																																														Gas Consumption		28	36
																																														Cost		2.52	2.52
																																														Gas Bill		70.56	90.72
																																														Energy Bill		90.56	120.72
																																														Home Number		October 2022	November 2022
																																														Home 45
																																														Electrcity Consumption		107	159
																																														Cost		0.35	0.35
																																														Electrcity Bill		37.45	55.65
																																														Gas Consumption		85	89
																																														Cost		0.79	0.79
																																														Gas Bill		67.15	70.31
																																														Energy Bill		104.6	125.96
																																														Home Number		October 2022	November 2022
																																														Home 46
																																														Electrcity Consumption		131	137
																																														Cost		0.65	0.65
																																														Electrcity Bill		85.15	89.05
																																														Gas Consumption		49	54
																																														Cost		0.99	0.99
																																														Gas Bill		48.51	53.46
																																														Energy Bill		133.66	142.51
																																														Home Number		October 2022	November 2022
																																														Home 47
																																														Electrcity Consumption		146	150
																																														Cost		0.7	0.7
																																														Electrcity Bill		102.2	105
																																														Gas Consumption		54	95
																																														Cost		1.6	1.6
																																														Gas Bill		86.4	152
																																														Energy Bill		188.6	257
																																														Home Number		October 2022	November 2022
																																														Home 48
																																														Electrcity Consumption		156	165
																																														Cost		0.41	0.41
																																														Electrcity Bill		63.96	67.65
																																														Gas Consumption		115	156
																																														Cost		0.59	0.59
																																														Gas Bill		67.85	92.04
																																														Energy Bill		131.81	159.69
																																														Home Number		October 2022	November 2022
																																														Home 49
																																														Electrcity Consumption		100	106
																																														Cost		1.1	1.1
																																														Electrcity Bill		110	116.6
																																														Gas Consumption		40	80
																																														Cost		2	2
																																														Gas Bill		80	160
																																														Energy Bill		190	276.6
																																														Home Number		October 2022	November 2022
																																														Home 50
																																														Electrcity Consumption		119	127
																																														Cost		0.4	0.4
																																														Electrcity Bill		47.6	50.8
																																														Gas Consumption		29	66
																																														Cost		1.5	1.5
																																														Gas Bill		43.5	99
																																														Energy Bill		91.1	149.8
																																														Home Number		October 2022	November 2022
																																														Home 51
																																														Electrcity Consumption		47	56
																																														Cost		0.68	0.68
																																														Electrcity Bill		31.96	38.08
																																														Gas Consumption		14	21
																																														Cost		1.52	1.52
																																														Gas Bill		21.28	31.92
																																														Energy Bill		53.24	70
																																														Home Number		October 2022	November 2022
																																														Home 52
																																														Electrcity Consumption		152	166
																																														Cost		0.4	0.4
																																														Electrcity Bill		60.8	66.4
																																														Gas Consumption		82.2	86
																																														Cost		0.8	0.8
																																														Gas Bill		65.76	68.8
																																														Energy Bill		126.56	135.2
																																														Home Number		October 2022	November 2022
																																														Home 53
																																														Electrcity Consumption		80	105
																																														Cost		0.4	0.4
																																														Electrcity Bill		32	42
																																														Gas Consumption		56	68
																																														Cost		0.98	0.98
																																														Gas Bill		54.88	66.64
																																														Energy Bill		86.88	108.64
																																														Home Number		October 2022	November 2022
																																														Home 54
																																														Electrcity Consumption		103	145
																																														Cost		0.47	0.47
																																														Electrcity Bill		48.41	68.15
																																														Gas Consumption		44.5	60
																																														Cost		0.85	0.85
																																														Gas Bill		37.825	51
																																														Energy Bill		86.235	119.15
																																														Home Number		October 2022	November 2022
																																														Home 55
																																														Electrcity Consumption		134	167
																																														Cost		0.62	0.62
																																														Electrcity Bill		83.08	103.54
																																														Gas Consumption		64	87.5
																																														Cost		1	1
																																														Gas Bill		64	87.5
																																														Energy Bill		147.08	191.04
																																														Home Number		October 2022	November 2022
																																														Home 56
																																														Electrcity Consumption		120	158
																																														Cost		0.68	0.68
																																														Electrcity Bill		81.6	107.44
																																														Gas Consumption		64	87.5
																																														Cost		1.62	1.62
																																														Gas Bill		103.68	141.75
																																														Energy Bill		185.28	249.19
																																														Home Number		October 2022	November 2022
																																														Home 57
																																														Electrcity Consumption		92	100
																																														Cost		0.65	0.65
																																														Electrcity Bill		59.8	65
																																														Gas Consumption		31	41
																																														Cost		1.75	1.75
																																														Gas Bill		54.25	71.75
																																														Energy Bill		114.05	136.75
																																														Home Number		October 2022	November 2022
																																														Home 58
																																														Electrcity Consumption		115	142
																																														Cost		0.45	0.45
																																														Electrcity Bill		51.75	63.9
																																														Gas Consumption		10	20
																																														Cost		1.65	1.65
																																														Gas Bill		16.5	33
																																														Energy Bill		100	100
																																														Home Number		October 2022	November 2022
																																														Home 59
																																														Electrcity Consumption		260	335
																																														Cost		1.3	1.3
																																														Electrcity Bill		338	435.5
																																														Gas Consumption		44	66
																																														Cost		1.95	1.95
																																														Gas Bill		85.8	128.7
																																														Energy Bill		423.8	564.2
																																														Home Number		October 2022	November 2022
																																														Home 60
																																														Electrcity Consumption		61	74
																																														Cost		0.44	0.44
																																														Electrcity Bill		26.84	32.56
																																														Gas Consumption		58	76
																																														Cost		0.86	0.86
																																														Gas Bill		49.88	65.36
																																														Energy Bill		76.72	97.92
																																														Home Number		October 2022	November 2022
																																														Home 61
																																														Electrcity Consumption		123	121
																																														Cost		0.5	0.5
																																														Electrcity Bill		61.5	60.5
																																														Gas Consumption		No Gas
																																														Cost		0.86	0.86
																																														Gas Bill		0.86	0.86
																																														Energy Bill		62.36	61.36
																																														Home Number		October 2022	November 2022
																																														Home 62
																																														Electrcity Consumption		68	70
																																														Cost		0.7	0.7
																																														Electrcity Bill		47.6	49
																																														Gas Consumption		79	131
																																														Cost		1.1	1.1
																																														Gas Bill		86.9	144.1
																																														Energy Bill		134.5	193.1
																																														Home Number		October 2022	November 2022
																																														Home 63
																																														Electrcity Consumption		380	440
																																														Cost		1	1
																																														Electrcity Bill		380	440
																																														Gas Consumption
																																														Cost
																																														Gas Bill		0	0
																																														Energy Bill		380	440
																																														Home Number		October 2022	November 2022
																																														Home 64
																																														Electrcity Consumption		144	130
																																														Cost		1.42	1.42
																																														Electrcity Bill		204.48	184.6
																																														Gas Consumption		34	59
																																														Cost		2.5	2.5
																																														Gas Bill		85	147.5
																																														Energy Bill		289.48	332.1
																																														Home Number		October 2022	November 2022
																																														Home 65
																																														Electrcity Consumption		180	220
																																														Cost		1	1
																																														Electrcity Bill		180	220
																																														Gas Consumption		81	105
																																														Cost		1.7	1.7
																																														Gas Bill		137.7	178.5
																																														Energy Bill		317.7	398.5
																																														Home Number		October 2022	November 2022
																																														Home 66
																																														Electrcity Consumption		125	155
																																														Cost		0.28	0.28
																																														Electrcity Bill		35	43.4
																																														Gas Consumption		130	210
																																														Cost		0.9	0.9
																																														Gas Bill		117	189
																																														Energy Bill		152	232.4
																																														Home Number		October 2022	November 2022
																																														Home 67
																																														Electrcity Consumption		101	145
																																														Cost		0.95	0.95
																																														Electrcity Bill		95.95	137.75
																																														Gas Consumption		57	88
																																														Cost		1.5	1.5
																																														Gas Bill		85.5	132
																																														Energy Bill		181.45	269.75
																																														Home Number		October 2022	November 2022
																																														Home 68
																																														Electrcity Consumption		172	190
																																														Cost		0.26	0.26
																																														Electrcity Bill		44.72	49.4
																																														Gas Consumption		25	52
																																														Cost		0.5	0.5
																																														Gas Bill		12.5	26
																																														Energy Bill		57.22	75.4
																																														Home Number		October 2022	November 2022
																																														Home 69
																																														Electrcity Consumption		97	132
																																														Cost		1.8	1.8
																																														Electrcity Bill		174.6	237.6
																																														Gas Consumption		7	12
																																														Cost		3.5	3.5
																																														Gas Bill		24.5	42
																																														Energy Bill		199.1	279.6
																																														Home Number		October 2022	November 2022
																																														Home 70
																																														Electrcity Consumption		165	199
																																														Cost		0.51	0.51
																																														Electrcity Bill		84.15	101.49
																																														Gas Consumption		74	98
																																														Cost		1	1.06
																																														Gas Bill		74	103.88
																																														Energy Bill		158.15	205.37
																																														Home Number		October 2022	November 2022
																																														Home 71
																																														Electrcity Consumption		65	100
																																														Cost		0.4	0.4
																																														Electrcity Bill		26	40
																																														Gas Consumption		88	110
																																														Cost		0.93	0.93
																																														Gas Bill		81.84	102.3
																																														Energy Bill		107.84	142.3
																																														Home Number		October 2022	November 2022
																																														Home 72
																																														Electrcity Consumption		70	104
																																														Cost		0.49	0.49
																																														Electrcity Bill		34.3	50.96
																																														Gas Consumption		23	50
																																														Cost		1.49	1.49
																																														Gas Bill		34.27	74.5
																																														Energy Bill		68.57	125.46
																																														Home Number		October 2022	November 2022
																																														Home 73
																																														Electrcity Consumption		154	165
																																														Cost		1.4	1.4
																																														Electrcity Bill		215.6	231
																																														Gas Consumption		16	35
																																														Cost		2.75	2.75
																																														Gas Bill		44	96.25
																																														Energy Bill		259.6	327.25
																																														Home Number		October 2022	November 2022
																																														Home 74
																																														Electrcity Consumption		82	99
																																														Cost		0.75	0.75
																																														Electrcity Bill		61.5	74.25
																																														Gas Consumption		52	64
																																														Cost		1.7	1.7
																																														Gas Bill		88.4	108.8
																																														Energy Bill		149.9	183.05
																																														Home Number		October 2022	November 2022
																																														Home 75
																																														Electrcity Consumption		105	106
																																														Cost		0.37	0.37
																																														Electrcity Bill		38.85	39.22
																																														Gas Consumption		23.45	21.56
																																														Cost		0.91	0.91
																																														Gas Bill		21.3395	19.6196
																																														Energy Bill		60.1895	58.8396
																																														Home Number		October 2022	November 2022
																																														Home 76
																																														Electrcity Consumption		122	149
																																														Cost		0.85	0.85
																																														Electrcity Bill		103.7	126.65
																																														Gas Consumption		16	32
																																														Cost		1.3	1.3
																																														Gas Bill		20.8	41.6
																																														Energy Bill		124.5	168.25
																																														Home Number		October 2022	November 2022
																																														Home 77
																																														Electrcity Consumption		110	119
																																														Cost		0.56	0.56
																																														Electrcity Bill		61.6	66.64
																																														Gas Consumption		50	68
																																														Cost		0.66	0.66
																																														Gas Bill		33	44.88
																																														Energy Bill		94.6	111.52
																																														Home Number		October 2022	November 2022
																																														Home 78
																																														Electrcity Consumption		165	220
																																														Cost		0.38	0.38
																																														Electrcity Bill		62.7	83.6
																																														Gas Consumption		37	51
																																														Cost		0.9	0.9
																																														Gas Bill		33.3	45.9
																																														Energy Bill		96	129.5
																																														Home Number		October 2022	November 2022
																																														Home 79
																																														Electrcity Consumption		136	142
																																														Cost		0.38	0.38
																																														Electrcity Bill		51.68	53.96
																																														Gas Consumption		No gas
																																														Cost		1.55	1.55
																																														Gas Bill		1.55	1.55
																																														Energy Bill		53.23	55.51
																																														Home Number		October 2022	November 2022
																																														Home 80
																																														Electrcity Consumption		190	180
																																														Cost		0.4	0.4
																																														Electrcity Bill		76	72
																																														Gas Consumption		120	170
																																														Cost		1.45	1.45
																																														Gas Bill		174	246.5
																																														Energy Bill		250	318.5
																																														Home Number		October 2022	November 2022
																																														Home 81
																																														Electrcity Consumption		99	106
																																														Cost		0.37	0.37
																																														Electrcity Bill		36.63	39.22
																																														Gas Consumption		52	93
																																														Cost		1.6	1.6
																																														Gas Bill		83.2	148.8
																																														Energy Bill		119.83	188.02
																																														HOMES 82-115 DO NOT HAVE DATA PER MONTH !!!
																																														Home Number		October 2022	November 2022
																																														Home116
																																														Electrcity Consumption		150	152
																																														Cost		0.66	0.53
																																														Electrcity Bill		99	80.56
																																														Gas Consumption		90	123
																																														Cost		1.34	1.57
																																														Gas Bill		120.6	193.11
																																														Energy Bill		219.6	273.67
																																														Home Number		October 2022	November 2022
																																														Home 117
																																														Electrcity Consumption		353	366
																																														Cost		0.55	0.55
																																														Electrcity Bill		194.15	201.3
																																														Gas Consumption		20	78
																																														Cost		1.3	1.3
																																														Gas Bill		26	101.4
																																														Energy Bill		220.15	302.7
																																														Home Number		October 2022	November 2022
																																														Home 118
																																														Electrcity Consumption		180	200
																																														Cost		0.4	0.4
																																														Electrcity Bill		72	80
																																														Gas Consumption		92	140
																																														Cost		1.08	1.49
																																														Gas Bill		99.36	208.6
																																														Energy Bill		171.36	288.6
																																														Home Number		October 2022	November 2022
																																														Home 119
																																														Electrcity Consumption		250	260
																																														Cost		0.46	0.5
																																														Electrcity Bill		115	130
																																														Gas Consumption		15	15
																																														Cost		1.45	1.45
																																														Gas Bill		21.75	21.75
																																														Energy Bill		136.75	151.75
																																														Home Number		October 2022	November 2022
																																														Home 120
																																														Electrcity Consumption		145	142
																																														Cost		0.39	0.39
																																														Electrcity Bill		56.55	55.38
																																														Gas Consumption		80	140
																																														Cost		1.4	1.4
																																														Gas Bill		112	196
																																														Energy Bill		168.55	251.38
																																														Home Number		October 2022	November 2022
																																														Home 121
																																														Electrcity Consumption		239	230
																																														Cost		0.3	0.4
																																														Electrcity Bill		71.7	92
																																														Gas Consumption		82	124
																																														Cost		1.4	1.4
																																														Gas Bill		114.8	173.6
																																														Energy Bill		186.5	265.6
																																														Home Number		October 2022	November 2022
																																														Home 122
																																														Electrcity Consumption		220	210
																																														Cost		0.36	0.48
																																														Electrcity Bill		79.2	100.8
																																														Gas Consumption		85	120
																																														Cost		1.49	1.49
																																														Gas Bill		126.65	178.8
																																														Energy Bill		205.85	279.6
																																														Home Number		October 2022	November 2022
																																														Home 123
																																														Electrcity Consumption		152	154
																																														Cost		0.66	0.53
																																														Electrcity Bill		100.32	81.62
																																														Gas Consumption		13	14
																																														Cost		1.5	1.5
																																														Gas Bill		19.5	21
																																														Energy Bill		119.82	102.62
																																														Home Number		October 2022	November 2022
																																														Home 124
																																														Electrcity Consumption		230	235
																																														Cost		0.49	0.49
																																														Electrcity Bill		112.7	115.15
																																														Gas Consumption		54	86
																																														Cost		0.85	0.85
																																														Gas Bill		16.8	26.4
																																														Energy Bill		129.5	141.55
																																																55	120
																																														Home Number		October 2022	November 2022
																																														Home 125
																																														Electrcity Consumption		360	380
																																														Cost		0.45	0.45
																																														Electrcity Bill		162	171
																																														Gas Consumption		62	75
																																														Cost		0.8	0.8
																																														Gas Bill		49.6	60
																																														Energy Bill		211.6	231
																																														Home Number		October 2022	November 2022
																																														Home 126
																																														Electrcity Consumption		156	159
																																														Cost		0.49	0.49
																																														Electrcity Bill		76.44	77.91
																																														Gas Consumption		40	83
																																														Cost		1.45	1.45
																																														Gas Bill		58	120.35
																																														Energy Bill		134.44	198.26
																																														Home Number		October 2022	November 2022
																																														Home 127
																																														Electrcity Consumption		145	142
																																														Cost		0.45	0.45
																																														Electrcity Bill		65.25	63.9
																																														Gas Consumption		41	85
																																														Cost		1.66	1.66
																																														Gas Bill		68.06	141.1
																																														Energy Bill		133.31	205
																																														Home Number		October 2022	November 2022
																																														Home 128
																																														Electrcity Consumption		172	170
																																														Cost		0.39	0.47
																																														Electrcity Bill		67.08	79.9
																																														Gas Consumption		32	75
																																														Cost		1.06	1.16
																																														Gas Bill		33.92	87
																																														Energy Bill		101	166.9
																																														Home Number		October 2022	November 2022
																																														Home 129
																																														Electrcity Consumption		220	222
																																														Cost		0.46	0.53
																																														Electrcity Bill		101.2	117.66
																																														Gas Consumption		70	100
																																														Cost		0.96	0.96
																																														Gas Bill		67.2	96
																																														Energy Bill		168.4	213.66
																																														Home Number		October 2022	November 2022
																																														Home 130
																																														Electrcity Consumption		116	128
																																														Cost		0.66	0.53
																																														Electrcity Bill		76.56	67.84
																																														Gas Consumption		60	120
																																														Cost		1.67	1.96
																																														Gas Bill		100.2	235.2
																																														Energy Bill		176.76	303.04
																																																98	210
																																														Home Number		October 2022	November 2022
																																														Home 131
																																														Electrcity Consumption		210	215
																																														Cost		0.66	0.53
																																														Electrcity Bill		138.6	113.95
																																														Gas Consumption		24	87
																																														Cost		0.9	0.9
																																														Gas Bill		21.6	78.3
																																														Energy Bill		160.2	192.25
																																														Home Number		October 2022	November 2022
																																														Home 132
																																														Electrcity Consumption		150	172
																																														Cost		0.66	0.53
																																														Electrcity Bill		99	91.16
																																														Gas Consumption		30	73
																																														Cost		1.09	1.47
																																														Gas Bill		32.7	107.31
																																														Energy Bill		131.7	198.47
																																														Home Number		October 2022	November 2022
																																														Home 133
																																														Electrcity Consumption		240	250
																																														Cost		0.45	0.53
																																														Electrcity Bill		108	132.5
																																														Gas Consumption		91	124
																																														Cost		0.82	0.96
																																														Gas Bill		74.62	119.04
																																														Energy Bill		182.62	251.54
																																														Home Number		October 2022	November 2022
																																														Home 134
																																														Electrcity Consumption		234	233
																																														Cost		0.26	0.38
																																														Electrcity Bill		60.84	88.54
																																														Gas Consumption		46	80
																																														Cost		1.09	1.49
																																														Gas Bill		50.14	119.2
																																														Energy Bill		110.98	207.74
																																														Home Number		October 2022	November 2022
																																														Home 135
																																														Electrcity Consumption		122	132
																																														Cost		0.33	0.44
																																														Electrcity Bill		40.26	58.08
																																														Gas Consumption		29	81
																																														Cost		0.6	0.9
																																														Gas Bill		17.4	72.9
																																														Energy Bill		57.66	130.98
																																														Home Number		October 2022	November 2022
																																														Home 136
																																														Electrcity Consumption		140	139
																																														Cost		0.33	0.44
																																														Electrcity Bill		46.2	61.16
																																														Gas Consumption		80	120
																																														Cost		0.62	0.95
																																														Gas Bill		49.6	114
																																														Energy Bill		95.8	175.16
																																														Home Number		October 2022	November 2022
																																														Home 137
																																														Electrcity Consumption		165	167
																																														Cost		0.23	0.34
																																														Electrcity Bill		37.95	56.78
																																														Gas Consumption		78	106
																																														Cost		0.5	0.8
																																														Gas Bill		39	84.8
																																														Energy Bill		76.95	141.58
																																														Home Number		October 2022	November 2022
																																														Home 138
																																														Electrcity Consumption		149	148
																																														Cost		0.3	0.4
																																														Electrcity Bill		44.7	59.2
																																														Gas Consumption		NO GAS
																																														Cost
																																														Gas Bill
																																														Energy Bill		44.7	59.2
																																														Home Number		October 2022	November 2022
																																														Home 139
																																														Electrcity Consumption		252	241
																																														Cost		0.45	0.45
																																														Electrcity Bill		113.4	108.45
																																														Gas Consumption		38	49
																																														Cost		1.1	1.1
																																														Gas Bill		41.8	53.9
																																														Energy Bill		155.2	162.35
																																														Home Number		October 2022	November 2022
																																														Home 140
																																														Electrcity Consumption		152	157
																																														Cost		0.49	0.49
																																														Electrcity Bill		74.48	76.93
																																														Gas Consumption		40	84
																																														Cost		1.55	1.55
																																														Gas Bill		62	130.2
																																														Energy Bill		136.48	207.13
																																														Home Number		October 2022	November 2022
																																														Home 141
																																														Electrcity Consumption		333	328
																																														Cost		0.46	0.58
																																														Electrcity Bill		153.18	190.24
																																														Gas Consumption		46	70
																																														Cost		0.94	1.27
																																														Gas Bill		43.24	88.9
																																														Energy Bill		196.42	279.14
																																														Home Number		October 2022	November 2022
																																														Home 142
																																														Electrcity Consumption		148	149
																																														Cost		0.4	0.4
																																														Electrcity Bill		59.2	59.6
																																														Gas Consumption		95	144
																																														Cost		1.5	1.5
																																														Gas Bill		142.5	216
																																														Energy Bill		201.7	275.6
																																														Home Number		October 2022	November 2022
																																														Home 143
																																														Electrcity Consumption		125	121
																																														Cost		0.55	0.55
																																														Electrcity Bill		68.75	66.55
																																														Gas Consumption		95	142
																																														Cost		1.13	1.13
																																														Gas Bill		107.35	160.46
																																														Energy Bill		176.1	227.01
																																														Home Number		October 2022	November 2022
																																														Home 144
																																														Electrcity Consumption		233	228
																																														Cost		0.29	0.29
																																														Electrcity Bill		67.57	66.12
																																														Gas Consumption		50	107
																																														Cost		1.39	1.19
																																														Gas Bill		69.5	127.33
																																														Energy Bill		137.07	193.45
																																														Home Number		October 2022	November 2022
																																														Home 145
																																														Electrcity Consumption		250	242
																																														Cost		0.55	0.55
																																														Electrcity Bill		137.5	133.1
																																														Gas Consumption		20	50
																																														Cost		1.3	1.3
																																														Gas Bill		26	65
																																														Energy Bill		163.5	198.1
																																														Home Number		October 2022	November 2022
																																														Home 146
																																														Electrcity Consumption		140	130
																																														Cost		0.4	0.4
																																														Electrcity Bill		56	52
																																														Gas Consumption		60	55
																																														Cost		0.8	0.8
																																														Gas Bill		48	44
																																														Energy Bill		104	96
																																														Home Number		October 2022	November 2022
																																														Home 147
																																														Electrcity Consumption		224	228
																																														Cost		0.47	0.47
																																														Electrcity Bill		105.28	107.16
																																														Gas Consumption		60	100
																																														Cost		1.13	1.13
																																														Gas Bill		67.8	113
																																														Energy Bill		173.08	220.16
																																														Home Number		October 2022	November 2022
																																														Home 148
																																														Electrcity Consumption		100	105
																																														Cost		0.36	0.36
																																														Electrcity Bill		36	37.8
																																														Gas Consumption		45	50
																																														Cost		1.04	1.04
																																														Gas Bill		46.8	52
																																														Energy Bill		82.8	89.8
																																														Home Number		October 2022	November 2022
																																														Home 149
																																														Electrcity Consumption		321	323
																																														Cost		0.45	0.45
																																														Electrcity Bill		144.45	145.35
																																														Gas Consumption		41	81
																																														Cost		1.35	1.35
																																														Gas Bill		55.35	109.35
																																														Energy Bill		199.8	254.7
																																														Home Number		October 2022	November 2022
																																														Home 150
																																														Electrcity Consumption		75	80
																																														Cost		0.27	0.27
																																														Electrcity Bill		20.25	21.6
																																														Gas Consumption		59	82
																																														Cost		0.75	0.75
																																														Gas Bill		44.25	61.5
																																														Energy Bill		64.5	83.1
																																														Home Number		October 2022	November 2022
																																														Home 151
																																														Electrcity Consumption		149	148
																																														Cost		0.56	0.56
																																														Electrcity Bill		83.44	82.88
																																														Gas Consumption		50	117
																																														Cost		1.4	1.4
																																														Gas Bill		70	163.8
																																														Energy Bill		153.44	246.68
																																														Home Number		October 2022	November 2022
																																														Home 152
																																														Electrcity Consumption		316	309
																																														Cost		0.45	0.45
																																														Electrcity Bill		142.2	139.05
																																														Gas Consumption		94	124
																																														Cost		1.1	1.1
																																														Gas Bill		103.4	136.4
																																														Energy Bill		245.6	275.45
																																														Home Number		October 2022	November 2022
																																														Home 153
																																														Electrcity Consumption		120	125
																																														Cost		0.2	0.3
																																														Electrcity Bill		24	37.5
																																														Gas Consumption		43	46
																																														Cost		0.6	0.66
																																														Gas Bill		25.8	30.36
																																														Energy Bill		49.8	67.86
																																														Home Number		October 2022	November 2022
																																														Home 154
																																														Electrcity Consumption		170	188
																																														Cost		0.41	0.41
																																														Electrcity Bill		69.7	77.08
																																														Gas Consumption		20	42
																																														Cost		0.69	0.69
																																														Gas Bill		13.8	28.98
																																														Energy Bill		83.5	106.06
																																														Home Number		October 2022	November 2022
																																														Home 155
																																														Electrcity Consumption		75	138
																																														Cost		0.38	0.38
																																														Electrcity Bill		28.5	52.44
																																														Gas Consumption		30	40
																																														Cost		0.72	0.72
																																														Gas Bill		21.6	28.8
																																														Energy Bill		50.1	81.24
																																														Home Number		October 2022	November 2022
																																														Home 156
																																														Electrcity Consumption		90	115
																																														Cost		0.32	0.32
																																														Electrcity Bill		28.8	36.8
																																														Gas Consumption		50	50
																																														Cost		1.3	1.3
																																														Gas Bill		65	65
																																														Energy Bill		93.8	101.8
																																														Home Number		October 2022	November 2022
																																														Home 157
																																														Electrcity Consumption		221	227
																																														Cost		0.52	0.52
																																														Electrcity Bill		114.92	118.04
																																														Gas Consumption		59	126
																																														Cost		1.05	1.05
																																														Gas Bill		61.95	132.3
																																														Energy Bill		176.87	250.34
																																														Home Number		October 2022	November 2022
																																														Home 158
																																														Electrcity Consumption		159	166
																																														Cost		0.33	0.44
																																														Electrcity Bill		52.47	73.04
																																														Gas Consumption		120	160
																																														Cost		0.6	0.9
																																														Gas Bill		72	144
																																														Energy Bill		124.47	217.04
																																														Home Number		October 2022	November 2022
																																														Home 159
																																														Electrcity Consumption		230	236
																																														Cost		0.3	0.3
																																														Electrcity Bill		69	70.8
																																														Gas Consumption		90	135
																																														Cost		1.2	1.2
																																														Gas Bill		108	162
																																														Energy Bill		177	232.8
																																														Home Number		October 2022	November 2022
																																														Home 160
																																														Electrcity Consumption		45	54
																																														Cost		0.38	0.38
																																														Electrcity Bill		17.1	20.52
																																														Gas Consumption		16	23
																																														Cost		0.7	0.7
																																														Gas Bill		11.2	16.1
																																														Energy Bill		28.3	36.62
																																														Home Number		October 2022	November 2022
																																														Home 161
																																														Electrcity Consumption		109	120
																																														Cost		0.4	0.4
																																														Electrcity Bill		43.6	48
																																														Gas Consumption		17	29
																																														Cost		1.1	1.1
																																														Gas Bill		18.7	31.9
																																														Energy Bill		62.3	79.9
																																														Home Number		October 2022	November 2022
																																														Home 162
																																														Electrcity Consumption		151	150
																																														Cost		0.47	0.47
																																														Electrcity Bill		70.97	70.5
																																														Gas Consumption		59	72
																																														Cost		1	1
																																														Gas Bill		59	72
																																														Energy Bill		129.97	142.5
																																														Home Number		October 2022	November 2022
																																														Home 163
																																														Electrcity Consumption		166	167
																																														Cost		0.36	0.36
																																														Electrcity Bill		59.76	60.12
																																														Gas Consumption		60	80
																																														Cost		0.8	0.8
																																														Gas Bill		48	64
																																														Energy Bill		107.76	124.12
																																														Home Number		October 2022	November 2022
																																														Home 164
																																														Electrcity Consumption		134	155
																																														Cost		0.35	0.46
																																														Electrcity Bill		46.9	71.3
																																														Gas Consumption		62	63
																																														Cost		0.6	0.9
																																														Gas Bill		37.2	56.7
																																														Energy Bill		84.1	128
																																														Home Number		October 2022	November 2022
																																														Home 165
																																														Electrcity Consumption		85	101
																																														Cost		0.51	0.51
																																														Electrcity Bill		43.35	51.51
																																														Gas Consumption		28	38
																																														Cost		0.69	0.69
																																														Gas Bill		19.32	26.22
																																														Energy Bill		62.67	77.73
																																														Home Number		October 2022	November 2022
																																														Home 166
																																														Electrcity Consumption		160	170
																																														Cost		0.47	0.47
																																														Electrcity Bill		75.2	79.9
																																														Gas Consumption		30	57
																																														Cost		1.6	1.6
																																														Gas Bill		48	91.2
																																														Energy Bill		123.2	171.1
																																														Home Number		October 2022	November 2022
																																														Home 167
																																														Electrcity Consumption		180	220
																																														Cost		0.32	0.32
																																														Electrcity Bill		57.6	70.4
																																														Gas Consumption		41	55
																																														Cost		1.2	1.2
																																														Gas Bill		49.2	66
																																														Energy Bill		106.8	136.4
[truncated: 12 more columns]

## Sheet: Primary InterventionIndicators 
	Groups	Pre-test Energy Efficient Behaviours Adopted	Post-test Energy Efficient Behaviours Adopted	Pre-test Average Monthly Electric Consumption (kWh)	Post-test Average Monthly Electric Consumption (kWh)	Pre-test Average Monthly Gas Consumption (m3)	Post-test Average Monthly Gas Consumption (m3)	Pre test Average Monthly Energy Bill (€)	Post test Average Montthly Energy Bill (4)	Pre test % Income Spent on Energy	Post test % Income Spent on Energy		Income
	Static	6	7	95.6667	68.5	98	60.5	188.833	115.125	12.5889	7.675		1500	Home 0.1
	Static	6	7	712.333	507.57	36.3333	25.8785	408.217	204.265	13.6072	6.80884		3000	Home 0.2
	Static	0	4	300	264.167	108.333	61.3333	256.667	191.533	17.1111	12.7689		1500	Home 0.3
	Static	5		225.5		119		108		1.85153			5833	Home 01
	Static	3	4	333.333	308.667	8.33333	7.16667	124.167	112.692	2.8876	2.62074		4300	Home 02
	Static	5	7	134.167	119.5	126.667	115.167	313.667	214.792	11.5958	7.94054		2705	Home 03
	Static	4	6	140.167	108.167	14.33	9.33333	189.695	143.8	9.48475	7.19		2000	Home 06
	Static	1		243		109		280		7.77778			3600	Home 07
	Static	4	7	88.4167	79.8333	52.66	27	155.108	71.0833	3.30018	1.51241		4700	Home 08
	Static	2	5	133	116.833	100.943	103.667	140.843	150.4	3.06181	3.26957		4600	Home 10
	Static	5	7	190	155	102.5	60	209.25	140.6	7.47	5.02		2800	Home 13
	Static	2	3	132.5	122.5	120	65.1667	143.775	91.725	5.751	3.669		2500	Home 14
	Static	3	6	190	160	121.16	80	93	93	5.16667	5.16667		1800	Home 16
	Static	2	5	155.5	134.333	248.83	123	397.033	225.933	6.61722	3.76556		6000	Home 17
	Static	4	5	208.833	199.833	158.5	145.833	323.05	303	9.78939	9.18182		3300	Home 19
	Static	5	5	153.667	128.333	102	73.0333	155.813	153	0.155813	0.153		100000	Home 25
	Static	3	3	188	160	100	65	150	150	10	10		1500	Home 27
	Static	5	8	180	155	92	60	144	144	7.1464	7.1464		2015	Home 32
	Static	3	6	160.333	159.8	79.5	37.6667	144.602	64.4233	2.47903	1.10446		5833	Home 33
	Static	3	5	96	80	71.66	44.6667	173.622	85.7733	10.213	5.04549		1700	Home 35
	Static	5		195		100		170		0.1643			1035	Home 36
	Static	5	7	182.5	145.4	52.6667	109.6	224.192	217.618	12.2309	11.8722		1833	Home 42
	Static	6	7	109	90.8	30	28	116.225	74.96	10.5659	6.81455		1100	Home 44
	Static	4	7	157.833	145.2	95	63	129.708	100.59	9.625	7.73769		1300	Home 45
	Static	6	7	144.667	123.8	51.333	48.2	144.853	128.188	5.79413	5.12752		2500	Home 46
	Static	5	6	154.167	124.2	134	102.6	229.5	188.16	4.59	3.7632		5000	Home 48
	Static	2	4	103	92	136	86.8	282.56	124.38	21.7354	9.56769		1300	Home 49
	Static	3		138		68.6667		158.2		12.656			1250	Home 50
	Static	2	6	153.833	145.2	93.2	66.4	135.96	90.59	11.522	7.67712		1180	Home 52
	Static	6	7	127	119.4	64.6667	56.8	114.657	129.668	2.54793	2.88151		4500	Home 54
	Static	4	5	140	134.4	30	18.6	100	100	6.66667	6.66667		1500	Home 58
	Static	2		152.667		231		251.247		1.25623			20000	Home 66
	Static	4		162		97.3333		300.833		3.00833			10000	Home 67
	Static	4		134		26.1667		332.783		30.253			1100	Home 69
	Static	5	7	101.5	80.75	53	43.75	128.705	80.0225	8.58033	5.33483		1500	Home 72
	Static	4	6	104	102	23.805	23.0875	60.1425	58.7496	2.4057	2.34998		2500	Home 75
	Static	3	7	140.333	139	31.5	17	128.433	67.58	10.7028	5.63167		1200	Home 76
	Static	1	5	111.5	105	92	106	180.002	187.27	7.50007	7.80292		2400	Home 81
	Static	5		200		105		311		33.262			935	Home 82
	Static	1		215.66		72		370		23.125			1600	Home 83
	Static	1		228.33		75		100		2			5000	Home 84
	Static	5		166.33		47.5		65		5.90372			1101	Home 85
	Static	5		132.16		124.66		156		10.4			1500	Home 86
	Static	4		190		100	.	410		8.14462			5034	Home 87
	Static	6		183.33		166.67		300		20			1500	Home 88
	Static	6		222.83		99.41		284		29.5833			960	Home 89
	Static	4		110.66		62.66		60		2.88046			2083	Home 91
	Static	6		188		164.5		112		6.86275			1632	Home 92
	Static	5		298.91		84.33		259		3.2375			8000	Home 93
	Static	3		175		116.66		140		3.11111			4500	Home 94
	Static	7		208.33		72.66		59		2.74419			2150	Home 95
	Static	3		541.66		225		300		10			3000	Home 96
	Static	5		195		95		172		10.1176			1700	Home 97
	Static	5		151.83		100		120		10			1200	Home 98
	Static	4		227		103.83		150		6			2500	Home 99
	Static	3		200		100		150		10			1500	Home 100
	Static	3		333.33		129.16		190		9.5			2000	Home 101
	Static	5		137		128		300		7.5			4000	Home 102
	Static	4		118.66		101.66		150		10			1500	Home 103
	Static	3		210		133.33		200		16.6667			1200	Home 104
	Static	1		220		120		300		34.8837			860	Home 105
	Static	4		147.33		63.33		150		10.4635			1433.55	Home 106
	Static	8		162.833		29.33		325		10.8333			3000	Home 107
	Static	5		125		63.33		275		26.5444			1036	Home 108
	Static	2		190		82		190		12.6667			1500	Home 111
	Static	7		250		100		175		11.6667			1500	Home 113
	Static	6		260		110		165		11			1500	Home 115
	Smart	6	7	286	157	108	64.5	100.4	90.425	2.008	1.8085		5000	Home 04
	Smart	4	8	109.5	70	108	50	97.8	63	3.26	2.1		3000	Home 05
	Smart	2	8	585.363	109.833	109.83	56	274.456	103.6	20.7921	7.84848		1320	Home 09
	Smart	3	6	237.5	73.8333	99.16	48.1667	264.123	85.5967	22.9673	7.44319		1150	Home 11
	Smart	3	6	101	107	131.5	130.5	164.105	165.835	10.9403	0.0553		1500	Home 15
	Smart	3	6	193.833	102.167	241.333	100.5	258.533	140.725	13.607	7.40658		1900	Home 18
	Smart	5	6	76	45.5	83.1667	42.8667	85.7567	49.37	3.43027	1.9748		2500	Home 20
	Smart	4	6	276.333	81.3333	130.333	37.5	302.32	97.2333	21.8597	7.03061		1383	Home 21
	Smart	2	5	170.667	127	111.5	109.333	216.858	150.667	3.61431	2.51111		6000	Home 22
	Smart	1	5	136.667	84.5			88.8333	50.7	8.88333	5.07		1000	Home 23
	Smart	2	5	184.5	99.5	85	2.23333	194.58	78.625	18.5314	7.4881		1050	Home 24
	Smart	4	8	268.167	81.3	53.167	4.25	150.892	66.2817	13.7174	6.02561		1100	Home 26
	Smart	3	6	135.167	62	112.5	52.3333	83.89	37.19	1.6778	0.7438		5000	Home 28
	Smart	4	8	89.5	64	105.167	39.5	130.017	54.175	5.20067	2.167		2500	Home 29
	Smart	2	7	228.667	105.5	231.5	109	336.857	162.82	28.0714	13.5683		1200	Home 30
	Smart	3	7	229	164	132.917	80	201.157	79.28	14.3683	5.66286		1400	Home 31
	Smart	2	7	184.5	120.8	97.1667	61	127.733	82.1583	1.16121	0.746894		11000	Home 34
	Smart	7	7	163.667	136.333	51.1677	29.833	116.227	82.12	8.94051	6.31692		1300	Home 37
	Smart	4	7	85.1667	58.1667	78.6667	55.5	260.783	101.415	10.4313	4.0566		2500	Home 38
	Smart	5	8	157.5	88.5	125.333	49.3333	169.213	87.6933	4.57333	2.37009		3700	Home 39
	Smart	5	6	422	119.333	140	81.8333	392.9	171.633	41.4015	18.0857		949	Home 40
	Smart	4	6	108	98.3333	49.5	42.5	72.45	64.1667	5.57308	4.9359		1300	Home 41
	Smart	3		155.25		100.25		291.497		7.28742			4000	Home 43
	Smart	4	6	160.167	102.2	97	48.8	231.408	93.842	8.26458	3.3515		2800	Home 47
	Smart	6	7	56.5	49.6	22.1667	19.6	72.1133	47.764	8.01259	5.30711		900	Home 51
	Smart	3	6	100.167	71.6	82.4167	40.5	120.835	68.33	3.02087	1.70825		4000	Home 53
	Smart	4	7	179.167	132.6	114.25	62	225.333	121.468	4.50667	2.42936		5000	Home 55
	Smart	3	7	125.833	93.2	91.3333	38	207.197	66.104	13.8131	4.40693		1500	Home 56
	Smart	3	6	118	132	53.1667	69.2	169.742	172.94	8.09836	8.25095		2096	Home 57
	Smart	6	7	395	225.8	92.5	38.4	670.625	249.86	26.825	9.9944		2500	Home 59
	Smart	2	6	89	62.2	82.1667	30.2	109.823	50.852	3.66078	1.69507		3000	Home 60
	Smart	2	5	398	270.6			136.18	92.864	4.12667	2.81406		3300	Home 61
	Smart	3	6	69.8333	53.8	69.5	11.82	124.48	42.592	11.3164	3.872		1100	Home 62
	Smart	1	6	491.667	299			491.667	204.44	10.2431	4.25917		4800	Home 63
	Smart	4	7	148.333	126.8	55.5	31.3	349.383	165.362	9.70509	4.59339		3600	Home 64
	Smart	4	7	235.333	109.6	109.5	51	330.083	115.24	5.50139	1.92067		6000	Home 65
	Smart	3	6	196.833	148	136.833	59.2	119.593	62.16	1.19593	0.6216		10000	Home 68
	Smart	5	7	198.333	108.25	95	36.25	201.463	88.93	16.7886	7.41083		1200	Home 70
	Smart	1		92.4286		124.786		161.943		5.39811			3000	Home 71
	Smart	3	8	165.5	114.25	89.8333	91	322.508	141.25	8.06271	3.53125		4000	Home 73
	Smart	5	8	98.8333	78	65.3333	17.5	115.913	26.69	8.27952	1.90643		1400	Home 74
	Smart	3	7	117.667	57	84	20.25	121.333	45.285	1.21333	0.45285		10000	Home 77
	Smart	4	6	248	196	47.38	15.5	136.84	110.8	1.7105	1.385		8000	Home 78
	Smart	4		138.5				53.9217		1.79739			3000	Home 79
	Smart	4	6	205.667	169.25	150	81	299.767	176.688	27.401	16.1506		1094	Home 80
	Smart	7		171.08		86		65		2.16667			3000	Home 90
	Smart	5		190		100		280		18.6667			1500	Home 109
	Smart	6		141.66		133.33		250		2.5			10000	Home 110
	Smart	5		310		75		320		21.3333			1500	Home 112
	Smart	4		220		110		140		9.33333			1500	Home 114
	Control			154.833	158.5	134.167	142.833	292.512	160.585					Home 116
	Control			357	368.333	68.8333	121.667	251.958	230.305					Home 117
	Control			185	189.167	149.333	153.5	321.053	180.185					Home 118
	Control			260.333	276.833	14.6667	14.1667	139.8	125.67					Home 119
	Control			142	149.833	155.833	163.5	299.49	190.602					Home 120
	Control			232.667	242.333	134.833	135.5	301.267	296.113					Home 121
	Control			218.167	221.333	129	125.833	293.727	165.808					Home 122
	Control			150	142.333	16.6667	17.5	141.733	149.913					Home 123
	Control			233.333	245.333	83	76.6667	118.4	125.38					Home 124
	Control			379.833	368.167	100.333	118.667	237.475	235.349					Home 125
	Control			157.5	163.5	89.6667	97.5	200.142	182.25					Home 126
	Control			143.5	144.167	96	97.5	219.832	98.6567					Home 127
	Control			171	175	84.3333	81.6667	177.768	148.022					Home 128
	Control			224.833	236.333	110.667	112.667	223.665	192.462					Home 129
	Control			126	133.833	133.667	147.833	284.165	197.528					Home 130
	Control			210.167	221.5	102.667	128	197.788	197.872					Home 131
	Control			154.833	166.667	126	130.5	292.838	158.648					Home 132
	Control			228.667	245.5	136.167	147	237.797	231.598					Home 133
	Control			232.667	240.5	86	92	238.625	108.312					Home 134
	Control			130.667	137.667	81.1667	86.1667	148.588	133.095					Home 135
	Control			140.333	143.667	124.333	136.333	192.277	185.322					Home 136
	Control			164.667	173	106	129.5	159.698	158.395					Home 137
	Control			146.5	153.333			72	46					Home 138
	Control			254.5	270.333	55.5	42.3333	175.575	168.217					Home 139
	Control			158.5	160.333	111.167	106.333	238.625	204.507					Home 140
	Control			331.5	352.5	77.3333	81.1667	307.975	275.612					Home 141
	Control			148.167	149	153.833	155.5	290.017	277.3					Home 142
	Control			121.167	133.833	136.5	143	202.022	175.083					Hpme 143
	Control			226.167	243	101	111	187	202					Home 144
	Control			245	243.833	61.1667	50	214.358	199.108					Home 145
	Control			148	112.167	89.5	51.1667	130.8	111.933					Home 146
	Control			223.167	237.167	102	104.833	215.702	200.187					Home 147
	Control			104.167	103.333	55.3333	58.8333	95.0467	98.3867					Home 148
	Control			325.333	326.333	112.5	117	298.275	304.8					Home 149
	Control			79.6667	86.6667	73	76.6667	86.615	91.2667					Home 150
	Control			150.5	158.167	118.333	124.333	237.653	211.653					Home 151
	Control			319	328.5	128.667	127.667	285.158	288.258					Home 152
	Control			129.333	136.667	58.8333	61.1667	79.3633	65.725					Home 153
	Control			191.5	186.667	55.6667	64.3333	112.153	80.2233					Home 154
	Control			141.5	142.167	46.1667	47	87.01	85.6933					Home 155
	Control			130.833	142.5	70.6667	74.1667	137.78	138.84					Home 156
	Control			228	248.167	113	118	237.21	242.083					Home 157
	Control			158.167	172.667	140	145.333	216.878	199.97					Home 158
	Control			243	248.667	146.167	157.833	272.742	257.41					Home 159
	Control			54.3333	58.1667	24.3333	27	37.68	41.0033					Home 160
	Control			109.667	104.5	26.5	30.1667	73.0167	76.4517					Home 161
	Control			152.833	154.667	87.3333	96	139.845	143.885					Home 162
	Control			179.5	188.667	106.667	120.833	158.767	140.272					Home 163
	Control			144.833	163.167	83.3333	86.8333	161.002	150.207					Home 164
	Control			115.5	131	48.1667	65.8333	84.8017	86.6567					Home 165
	Control			162.667	175.667	52.6667	62	160.72	121.21					Home 166
	Control			235.333	176.333	59.5	50	146.707	134.173					Home 167

## Sheet: Secondary BuildingIndicators   
			Groups	Home Energy Label	Home Type	What is the size of your home?	Year of Construction	Heating Type	Cooking Type	Window Type	% Before	% After
			Static	D or lower	Terraced House (between and ground)	94m2	1917	Combi Boiler	Gas	Double Glass	12.5889	7.675	Home 0.1
			Static	D or lower	Terraced House (between and middle)	92m2	1930	Electric Heating	Electric	Double Glass	13.6072	6.80884	Home 0.2
			Static	G	Terraced House (between and top)	54m2	1850	Central Heating	Gas	Single Glass	17.1111	12.7689	Home 0.3
			Static	E	Terraced House (between and ground)	80m2	1918	District Heating	Gas	Double Glass	1.85153		Home 01
			Static	B	Apartment (between and top)	110m2	1977	Central Heating	Gas	Double Glass	2.8876	2.62074	Home 02
			Static	E	Terraced House (between and ground)	105m2	1864	District Heating	Gas	Single Glass	12.5216	8.57452	Home 03
			Static	G	Apartment (between and middle)	45m2	1892	Block Heating	Gas	Single and Double Glass	9.48475	7.19	Home 06
			Static	E	Apartment (between and middle)		1930	Combi Boiler	Electric	Single and Double Glass	7.77778		Home 07
			Static	C	Apartment (between and middle)	45m2	1988	Combi Boiler	Gas	Double Glass	3.30018	1.51241	Home 08
			Static	E	Terraced House (between and middle)	76 m2	1914	Combi Boiler	Gas	Double Glass	3.06181	3.26957	Home 10
			Static	D	Terraced House (between and ground)	42m2	1925	Combi Boiler	Gas	Double Glass	7.47	5.02	Home 13
			Static	B	Apartment (between and middle)	76 m2	2002	Combi Boiler	Electric	Double Glass	5.751	3.669	Home 14
			Static	D or lower	Terraced House (corner and top)	44m2	1994	Combi Boiler	Electric	Double Glass	5.16667	5.16667	Home 16
			Static	D or lower	Terraced House (between and middle)	83m2	1901	Combi Boiler	Gas	Double Glass	6.61722	3.76556	Home 17
			Static	D or lower	Terraced House (between and middle)	90 including the upstairs loft	1888	Combi Boiler	Gas	Single Glass	9.78939	9.18182	Home 19
			Static	D	Terraced House (between and middle)	70m2	1911	Combi Boiler	Electric	Single Glass	0.155813	0.153	Home 25
			Static	D or lower	Apartment (between and ground)	50m2	1976	Central Heating	Gas	Double Glass	10	10	Home 27
			Static	C	Apartment (between and middle)	25m2	2005	Combi Boiler	Electric	Double Glass	7.1464	7.1464	Home 32
			Static	G	Terraced House (between and middle)	50m2	1910	Combi Boiler	Gas	Double Glass	2.47903	1.10446	Home 33
			Static	E	Apartment (corner and middle)	45m2	1982	Combi Boiler	Gas	Double Glass	10.213	5.04549	Home 35
			Static	D or lower	Apartment (between and middle)		1982	Combi Boiler	Gas	Double Glass	0.1643		Home 36
			Static	D or lower	Terraced House (between and top)	60m2	1913	Combi Boiler	Gas	Double Glass	12.2309	11.8722	Home 42
			Static	D or lower	Terraced House (between and ground)	53m2	1905	Combi Boiler	Gas	Double Glass	10.5659	6.81455	Home 44
			Static	D	Terraced House (between and middle)	48m2	1910	Combi Boiler	Gas	Single and Double Glass	9.625	7.73769	Home 45
			Static	D	Terraced House (between and middle)	73m2	1925	Combi Boiler	Gas	Double Glass	5.79413	5.12752	Home 46
			Static	B	Terraced House (between and top)	120m2	1939	Combi Boiler	Electric	Double Glass	4.59	3.7632	Home 48
			Static	D or lower	Apartment (between and middle)	68m2	1989	Combi Boiler	Gas	Double Glass	21.7354	9.56769	Home 49
			Static	D or lower	Terraced House (between and middle)	40m2	1994	Combi Boiler	Gas	Double Glass	12.656		Home 50
			Static	D or lower	Terraced House (between and top)	65m2	1987	Combi Boiler	Gas	Double Glass	11.522	7.67712	Home 52
			Static	D	Terraced House (corner and ground)	72m2	1990	Combi Boiler	Electric	Single and Double Glass	2.54793	2.88151	Home 54
			Static	D or lower	Apartment (between and middle)	55m2	1994	Combi Boiler	Electric	Double Glass	6.66667	6.66667	Home 58
			Static	No because we’ve been living here since 2006 (before the labelling)	Terraced House (between and ground)	90m2	1930	Combi Boiler	Gas	Double Glass	1.25623		Home 66
			Static	D or lower	Terraced House (between and top)	120m2	1930	Combi Boiler	Gas	Double Glass	3.00833		Home 67
			Static	F	Terraced House (between and corner)	76m2	1963	Central Heating	Electric	Double Glass	30.253		Home 69
			Static	C	Terraced House (between and middle)	62m2	1900	Combi Boiler	Gas	Double Glass	8.58033	5.33483	Home 72
			Static	D	Terraced House (corner and top)	68m2	1901	Combi Boiler	Gas	Double Glass	2.4057	2.34998	Home 75
			Static	D	Terraced House (corner and top)	45m2	1907	Combi Boiler	Gas	Double Glass	10.7028	5.63167	Home 76
			Static	F	Terraced House (between and middle)	86m3	1929	Combi Boiler	Gas	Double Glass	7.50007	7.80292	Home 81
			Static	A	Apartment (between and middle)	40m2	1975	Block Heating	Electric	HR++ Glass	33.262		Home 82
			Static	A	Apartment (between and middle)	52m2	1975	Block Heating	Electric	HR++ Glass	23.125		Home 83
			Static	A	Apartment (between and middle)	72m2	1990	Combi Boiler	Electric	HR++ Glass	2		Home 84
			Static	C	Apartment (between and middle)	35m2	1881	Combi Boiler	Gas	Double Glass	5.90372		Home 85
			Static	C	Apartment (between and middle)	90m2	1890	Combi Boiler	Gas	HR++ Glass	10.4		Home 86
			Static	A	Apartment (between and middle)	110m2	1983	Combi Boiler	Gas	HR++ Glass	8.14462		Home 87
			Static	D	Apartment (between and middle)	68m2	1976	Central Heating	Gas	Double Glass	20		Home 88
			Static	A	Apartment (between and middle)	70m2	1984	Combi Boiler	Gas	Single and Double Glass	29.5833		Home 89
			Static	G	Apartment (between and middle)	45m2	1912	Combi Boiler	Gas	Single Glass	2.88046		Home 91
			Static	C	Terraced House (between and middle)	67m2	1922	Combi Boiler	Gas	HR++ Glass	6.86275		Home 92
			Static	G	Apartment (between and middle)	96m2	1934	Combi Boiler	Gas	Single Glass	3.2375		Home 93
			Static	C	Apartment (between and middle)	78m2	1987	Combi Boiler	Gas	Double Glass	3.11111		Home 94
			Static	C	Terraced House (between and middle)	70m2	1985	Combi Boiler	Gas	Double Glass	2.74419		Home 95
			Static	B	Terraced House (between and middle)	80m2	1985	Combi Boiler	Gas	HR++ Glass	10		Home 96
			Static	A	Terraced House (between and middle)	76m2	1985	Combi Boiler	Gas	Double Glass	10.1176		Home 97
			Static	D or lower	Apartment (between and middle)	62m2	1913	Combi Boiler	Gas	Single and Double Glass	10		Home 98
			Static	D or lower	Apartment (between and middle)	55m2	1899	Combi Boiler	Gas	Single and Double Glass	6		Home 99
			Static	D	Rijtjeswoning hoek / twee onder één kap woning	54m2	1939	Central Heating	Gas	Double Glass	10		Home 100
			Static	E	Terraced House (between and middle)	74m2	1939	Combi Boiler	Gas	Double Glass	9.5		Home 101
			Static	D	Apartment (between and middle)	38m2	1929	Combi Boiler	Gas	Double Glass	7.5		Home 102
			Static	No data	Apartment (between and middle)	59m2	1924	Central Heating	Electric	Double Glass	10		Home 103
			Static	No data	Apartment (between and middle)	60m2	1995	Combi Boiler	Gas	Double Glass	16.6667		Home 104
			Static	No data	Apartment (between and middle)	44m2	1936	Combi Boiler	Electric	Double Glass	34.8837		Home 105
			Static	B	Apartment (between and middle)	77m2	1994	Combi Boiler	Gas	Double Glass	10.4635		Home 106
			Static	C	Apartment (between and middle)	50m2	1989	Combi Boiler	Electric	Double Glass	10.8333		Home 107
			Static	No data	Apartment (between and middle)	50m2	1929	Combi Boiler	Gas	Double Glass	26.5444		Home 108
			Static	D or lower	Apartment (between and top)	60m2	1990	Combi Boiler	Electric	Double Glass	12.6667		Home 111
			Static	F	Terraced House (between and top)	60m2	1890	Combi Boiler	Gas	Single Glass	11.6667		Home 113
			Static	D or lower	Terraced House (between and middle)	46m2	1914	Combi Boiler	Gas	Double Glass	11		Home 115
			Smart	G	Terraced House (between and middle)	2x 51m2	1936	Combi Boiler	Electric	Single Glass	2.008	1.8085	Home 04
			Smart	D	Terraced House (between and middle)	51 m2	1900	Combi Boiler	Gas	Double Glass	3.26	2.1	Home 05
			Smart	D	Terraced House (between and ground)	55m2	1983	Central Heating	Gas	Double Glass	20.7921	7.84848	Home 09
			Smart	D	Terraced House (between and middle)	No	1923	Combi Boiler	Gas	Double Glass	22.9673	7.44319	Home 11
			Smart	F	Terraced House (corner and middle)	88m2	1899	Combi Boiler	Gas	Single Glass	10.9403	0.0553	Home 15
			Smart	D or lower	Terraced House (between and middle)	62m2	1985	Combi Boiler	Gas	Double Glass	13.607	7.40658	Home 18
			Smart	G	Terraced House (between and top)	80m2	1890	Combi Boiler	Gas	Single and Double Glass	3.43027	1.9748	Home 20
			Smart	D or lower	Terraced House (between and middle)	No because I'm a woman	1983	Combi Boiler	Gas	Double Glass	21.8597	7.03061	Home 21
			Smart	B	Apartment (between and middle)	70m2	1990	Combi Boiler	Electric	Double Glass	3.61431	2.51111	Home 22
			Smart	No data	Apartment (corner and ground)	64 m2	1972	Combi Boiler	Electric	Double Glass	8.88333	5.07	Home 23
			Smart	D or lower	Apartment (between and top)	50m2	1972	Block Heating	Gas	Double Glass	18.5314	7.4881	Home 24
			Smart	D	Apartment (corner and between)	38m2	1972	Combi Boiler	Gas	Double Glass	13.7174	6.02561	Home 26
			Smart	D	Terraced House (between and middle)	55m2	1933	Combi Boiler	Gas	Double Glass	1.6778	0.7438	Home 28
			Smart	D	Terraced House (between and middle)	60m2	1938	Combi Boiler	Gas	Single Glass	5.20067	2.167	Home 29
			Smart	D	Terraced House (between and middle)	50m2	1965	Combi Boiler	Gas	Double Glass	28.0714	13.5683	Home 30
			Smart	F	Terraced House (between and middle)	48m2	1922	Gas Heater	Gas	Double Glass	14.3683	5.66286	Home 31
			Smart	E	Terraced House (between and corner)	45m2	1939	Combi Boiler	Gas	Single Glass	1.16121	0.746894	Home 34
			Smart	C	Apartment (between and middle)	57m2	1990	Combi Boiler	Electric	Double Glass	8.94051	6.31692	Home 37
			Smart	D	Terraced House (between and top)	56m2	1987	Combi Boiler	Gas	Double Glass	10.4313	4.0566	Home 38
			Smart	F	Terraced House (corner and ground)	43m2	1858	Combi Boiler	Electric	Double Glass	4.57333	2.37009	Home 39
			Smart	D	Apartment (between and corner)	65m2	1962	Combi Boiler	Electric	Double Glass	41.4015	18.0857	Home 40
			Smart	D	Terraced House (between and middle)	80m2	1997	Combi Boiler	Gas	Double Glass	5.57308	4.9359	Home 41
			Smart	F	Terraced House (between and ground)	58m2	1931	Combi Boiler	Gas	Double Glass	7.28742		Home 43
			Smart	F	Terraced House (between and top)	68m2	1934	Combi Boiler	Electric	Single and Double Glass	8.26458	3.3515	Home 47
			Smart	F	Terraced House (between and top)	34m2	1905	Combi Boiler	Electric	Single and Double Glass	8.01259	5.30711	Home 51
			Smart	G	Terraced House (between and top)	67m2	1933	Combi Boiler	Gas	Single and Double Glass	3.02087	1.70825	Home 53
			Smart	F	Terraced House (corner and top)	72m2	1910	Combi Boiler	Gas	Single Glass	4.50667	2.42936	Home 55
			Smart	No data	Terraced House (corner and middle)	80m2	1928	Combi Boiler	Electric	Double Glass	13.8131	4.40693	Home 56
			Smart	D	Terraced House (between and middle)	53m2	1922	Combi Boiler	Gas	Double Glass	8.09836	8.25095	Home 57
			Smart	E	Terraced House (between and middle)	54m2	1934	Combi Boiler	Gas	Single Glass	26.825	9.9944	Home 59
			Smart	C	Terraced House (corner and middle)	38m2	1989	Combi Boiler	Gas	Double Glass	3.66078	1.69507	Home 60
			Smart	No	Apartment (between and middle)	41m2	2023	Electric Heating	Electric	Double Glass	4.12667	2.81406	Home 61
			Smart	No data	Terraced House (between and ground)	35m2	1905	Combi Boiler	Gas	HR++ Glass	11.3164	3.872	Home 62
			Smart	B	Apartment (between and ground)	68m2	2022	District Heating	Electric	HR++ Glass	10.2431	4.25917	Home 63
			Smart	No data	Terraced House (corner and middle)	80m2	1905	Central Heating	Gas	Single Glass	9.70509	4.59339	Home 64
			Smart	G	Terraced House (between and ground)	70m2	1933	Central Heating	Gas	Single and Double Glass	5.50139	1.92067	Home 65
			Smart	D	Terraced House (between and ground)	119m2	1931	Combi Boiler	Gas	Single Glass	1.19593	0.6216	Home 68
			Smart	D or lower	Terraced House (between and ground)	76m2	2006	Combi Boiler	Gas	Double Glass	16.7886	7.41083	Home 70
			Smart	C	Terraced House (between and middle)	75m2	1881	Combi Boiler	Electric	Single and Double Glass	5.39811		Home 71
			Smart	G	Terraced House (corner and top)	76 m2	1950	Combi Boiler	Electric	Double Glass	8.06271	3.53125	Home 73
			Smart	D	Rijtjeswoning tussen	69m2	1927	Combi Boiler	Electric	Double Glass	8.27952	1.90643	Home 74
			Smart	D	Terraced House (between and ground)	75m2	1986	Combi Boiler	Gas	Single and Double Glass	1.21333	0.45285	Home 77
			Smart	D or lower	Terraced House (between and ground)	93m2	1986	Combi Boiler	Gas	Double Glass	1.7105	1.385	Home 78
			Smart	D	Apartment (corner and middle)	100m2	1971	District Heating	Electric	Double Glass	1.79739		Home 79
			Smart	D or lower	Terraced House (corner and ground)	62m2	1927	Combi Boiler	Gas	Single and Double Glass	27.401	16.1506	Home 80
			Smart	D	Apartment (between and middle)	63m2	1967	District Heating	Gas	Double Glass	2.16667		Home 90
			Smart	No data	Terraced House (between and top)	78m2	1920	Combi Boiler	Gas	Single and Double Glass	18.6667		Home 109
			Smart	C	Apartment (corner and middle)	145m2	1780	Combi Boiler	Gas	Double Glass	2.5		Home 110
			Smart	G	Terraced House (between and ground)	44m2	1985	Combi Boiler	Electric	Double Glass	21.3333		Home 112
			Smart	D or lower	Terraced House (between and middle)	60m2	1953	Combi Boiler	Gas	Double Glass	9.33333		Home 114
			Control	No data									Home 116
			Control	E									Home 117
			Control	No data									Home 118
			Control	No data									Home 119
			Control	No data									Home 120
			Control	No data									Home 121
			Control	No data									Home 122
			Control	G									Home 123
			Control	No data									Home 124
			Control	No data									Home 125
			Control	No data									Home 126
			Control	D									Home 127
			Control	No data									Home 128
			Control	No data									Home 129
			Control	No data									Home 130
			Control	No data									Home 131
			Control	C									Home 132
			Control	No data									Home 133
			Control	No data									Home 134
			Control	A									Home 135
			Control	B									Home 136
			Control	B									Home 137
			Control	B									Home 138
			Control	C									Home 139
			Control	No data									Home 140
			Control	C									Home 141
			Control	E									Home 142
			Control	F									Hpme 143
			Control	B									Home 144
			Control	C									Home 145
			Control	No data									Home 146
			Control	D									Home 147
			Control	No data									Home 148
			Control	B									Home 149
			Control	No data									Home 150
			Control	No data									Home 151
			Control	No data									Home 152
			Control	No data									Home 153
			Control	No data									Home 154
			Control	No data									Home 155
			Control	No data									Home 156
			Control	No data									Home 157
			Control	No data									Home 158
			Control	No data									Home 159
			Control	No data									Home 160
			Control	No data									Home 161
			Control	No data									Home 162
			Control	D									Home 163
			Control	No data									Home 164
			Control	No data									Home 165
			Control	No data									Home 166
			Control	B									Home 167

## Sheet: Secondary Social Indicators
	Groups	Income (€)	Number of Residents	Social Housing	Single Income Home	Living on Social Allowance (pension or benefits)	Ethnic Minority (non-Dutch white)	Recent Migrant (less than 5 years in Nl)	Older Age (65+ years old)	Health issues	Single Parent Family	% Before	% After
	Static	1500	1	Social Housing	Yes	Yes			Yes	Yes		12.5889	7.675	Home 0.1
	Static	3000	3	Owner	Yes			Yes				13.6072	6.80884	Home 0.2
	Static	1500	2	Renting from Private Landlord	Yes			Yes				17.1111	12.7689	Home 0.3
	Static	5833	1	Renting from Private Landlord	Yes				Yes			1.85153		Home 01
	Static	4300	2	Owner		Yes			Yes			2.8876	2.62074	Home 02
	Static	2705	1	Social Housing	Yes				Yes	Yes		12.5216	8.57452	Home 03
	Static	2000	2	Social Housing	Yes	Yes					Yes	9.48475	7.19	Home 06
	Static	3600	1	Owner				Yes				7.77778		Home 07
	Static	4700	1	Owner	Yes			Yes				3.30018	1.51241	Home 08
	Static	4600	1	Owner	Yes		Yes	Yes				3.06181	3.26957	Home 10
	Static	2800	1	Owner	Yes		Yes					7.47	5.02	Home 13
	Static	2500	2	Owner			Yes	Yes				5.751	3.669	Home 14
	Static	1800	1	Social Housing	Yes	Yes		Yes				5.16667	5.16667	Home 16
	Static	6000	2	Owner	Yes		Yes					6.61722	3.76556	Home 17
	Static	3300	3	Renting from Private Landlord		Yes			Yes			9.78939	9.18182	Home 19
	Static	100000	1	Owner	Yes			Yes				0.155813	0.153	Home 25
	Static	1500	2	Social Housing	Yes	Yes	Yes				Yes	10	10	Home 27
	Static	2015	1	Social Housing	Yes		Yes	Yes				7.1464	7.1464	Home 32
	Static	5833	1	Owner	Yes			Yes			Yes	2.47903	1.10446	Home 33
	Static	1700	1	Social Housing	Yes	Yes	Yes			Yes		10.213	5.04549	Home 35
	Static	1035	2	Social Housing	Yes	Yes	Yes				Yes	16		Home 36
	Static	1833	1	Renting from Private Landlord	Yes	Yes				Yes		12.2309	11.8722	Home 42
	Static	1100	1	Renting from Private Landlord	Yes	Yes			Yes			10.5659	6.81455	Home 44
	Static	1300	2	Social Housing	Yes	Yes	Yes	Yes			Yes	9.625	7.73769	Home 45
	Static	2500	1	Owner	Yes	Yes				Yes		5.79413	5.12752	Home 46
	Static	5000	3	Social Housing								4.59	3.7632	Home 48
	Static	1300	1	Social Housing	Yes	Yes	Yes		Yes	Yes		21.7354	9.56769	Home 49
	Static	1250	1	Social Housing	Yes	Yes			Yes			12.656		Home 50
	Static	1180	1	Social Housing	Yes	Yes			Yes	Yes		11.522	7.67712	Home 52
	Static	4500	2	Renting from Private Landlord								2.54793	2.88151	Home 54
	Static	1500	1	Social Housing					Yes	Yes		6.66667	6.66667	Home 58
	Static	20000	2	Owner								1.25623		Home 66
	Static	10000	3	Renting from Private Landlord								3.00833		Home 67
	Static	1100	2	Owner	Yes	Yes						30.253		Home 69
	Static	1500	2	Social Housing	Yes					Yes	Yes	8.58033	5.33483	Home 72
	Static	2500	2	Owner				Yes				2.4057	2.34998	Home 75
	Static	1200	1	Renting from Private Landlord	Yes	Yes				Yes		10.7028	5.63167	Home 76
	Static	2400	2	Owner				Yes				7.50007	7.80292	Home 81
	Static	935	2	Social Housing	Yes				Yes			33.262		Home 82
	Static	1600	1	Social Housing	Yes		Yes		Yes			23.125		Home 83
	Static	5000	2	Owner			Yes					2		Home 84
	Static	1101	1	Social Housing	Yes		Yes					5.90372		Home 85
	Static	1500	2	Renting from Private Landlord	Yes							10.4		Home 86
	Static	5034	4	Owner								8.14462		Home 87
	Static	1500	3	Social Housing	Yes	Yes	Yes					20		Home 88
	Static	960	2	Social Housing	Yes	Yes	Yes		Yes			29.5833		Home 89
	Static	2083	1	Renting from Private Landlord								2.88046		Home 91
	Static	1632	1	Social Housing	Yes	Yes						6.86275		Home 92
	Static	8000	4	Renting from Private Landlord								3.2375		Home 93
	Static	4500	3	Renting from Private Landlord			Yes					3.11111		Home 94
	Static	2150	1	Social Housing		Yes			Yes			2.74419		Home 95
	Static	3000	5	Owner								10		Home 96
	Static	1700	1	Social Housing	Yes	Yes	Yes					10.1176		Home 97
	Static	1200	1	Social Housing	Yes							10		Home 98
	Static	2500	1	Owner								6		Home 99
	Static	1500	1	Social Housing	Yes	Yes			Yes			10		Home 100
	Static	2000	1	Social Housing								9.5		Home 101
	Static	4000	4	Renting from Private Landlord	Yes							7.5		Home 102
	Static	1500	1	Owner	Yes	Yes			Yes			10		Home 103
	Static	1200	1	Social Housing	Yes	Yes	Yes		Yes			16.6667		Home 104
	Static	860	1	Social Housing	Yes	Yes						34.8837		Home 105
	Static	1433.55	1	Social Housing	Yes	Yes	Yes					10.4635		Home 106
	Static	3000	1	Owner	Yes							10.8333		Home 107
	Static	1036	1	Social Housing	Yes	Yes						26.5444		Home 108
	Static	1500	1	Social Housing	Yes							12.6667		Home 111
	Static	1500	1	Social Housing	Yes	Yes			Yes			11.6667		Home 113
	Static	1500	1	Social Housing	Yes	Yes			Yes			11		Home 115
	Smart	5000	1	Owner	Yes	Yes			Yes			2.008	1.8085	Home 04
	Smart	3000	2	Social Housing				Yes				3.26	2.1	Home 05
	Smart	1320	5	Owner	Yes	Yes	Yes		Yes	Yes	Yes	20.7921	7.84848	Home 09
	Smart	1150	1	Social Housing	Yes	Yes	Yes			Yes		22.9673	7.44319	Home 11
	Smart	1500	2	Renting from Private Landlord	Yes			Yes				10.9403	0.0553	Home 15
	Smart	1900	2	Social Housing		Yes	Yes		Yes	Yes		13.607	7.40658	Home 18
	Smart	2500	1	Owner	Yes							3.43027	1.9748	Home 20
	Smart	1383	1	Social Housing	Yes	Yes						21.8597	7.03061	Home 21
	Smart	6000	2	Owner								3.61431	2.51111	Home 22
	Smart	1000	1	Social Housing	Yes	Yes	Yes			Yes		8.88333	5.07	Home 23
	Smart	1050	1	Social Housing	Yes	Yes	Yes			Yes		18.5314	7.4881	Home 24
	Smart	1100	1	Social Housing	Yes	Yes	Yes		Yes			13.7174	6.02561	Home 26
	Smart	5000	1	Owner	Yes			Yes				1.6778	0.7438	Home 28
	Smart	2500	1	Renting from Private Landlord	Yes				Yes			5.20067	2.167	Home 29
	Smart	1200	1	Social Housing	Yes	Yes	Yes		Yes		Yes	28.0714	13.5683	Home 30
	Smart	1400	1	Renting from Private Landlord	Yes	Yes			Yes	Yes		14.3683	5.66286	Home 31
	Smart	11000	2	Owner			Yes					1.16121	0.746894	Home 34
	Smart	1300	5	Social Housing	Yes		Yes					8.94051	6.31692	Home 37
	Smart	2500	1	Owner	Yes							10.4313	4.0566	Home 38
	Smart	3700	1	Social Housing	Yes	Yes				Yes		4.57333	2.37009	Home 39
	Smart	949	6	Social Housing	Yes	Yes				Yes	Yes	41.4015	18.0857	Home 40
	Smart	1300	1	Social Housing	Yes	Yes	Yes		Yes			5.57308	4.9359	Home 41
	Smart	4000	2	Owner	Yes							7.28742		Home 43
	Smart	2800	2	Renting from Private Landlord		Yes						8.26458	3.3515	Home 47
	Smart	900	1	Social Housing	Yes	Yes						8.01259	5.30711	Home 51
	Smart	4000	1	Owner	Yes			Yes				3.02087	1.70825	Home 53
	Smart	5000	4	Renting from Private Landlord								4.50667	2.42936	Home 55
	Smart	1500	2	Renting from Private Landlord	Yes							13.8131	4.40693	Home 56
	Smart	2096	3	Social Housing	Yes	Yes		Yes		Yes	Yes	8.09836	8.25095	Home 57
	Smart	2500	2	Owner	Yes							26.825	9.9944	Home 59
	Smart	3000	1	Owner			Yes	Yes				3.66078	1.69507	Home 60
	Smart	3300	1	Renting from Private Landlord	Yes			Yes				4.12667	2.81406	Home 61
	Smart	1100	2	Social Housing		Yes				Yes		11.3164	3.872	Home 62
	Smart	4800	1	Renting from Private Landlord			Yes	Yes				10.2431	4.25917	Home 63
	Smart	3600	2	Renting from Private Landlord	Yes							9.70509	4.59339	Home 64
	Smart	6000	3	Owner				Yes				5.50139	1.92067	Home 65
	Smart	10000	4	Renting from Private Landlord			Yes	Yes				1.19593	0.6216	Home 68
	Smart	1200	1	Social Housing	Yes	Yes	Yes			Yes	Yes	16.7886	7.41083	Home 70
	Smart	3000	4	Owner				Yes				5.39811		Home 71
	Smart	4000	2	Owner				Yes				8.06271	3.53125	Home 73
	Smart	1400	2	Owner	Yes			Yes				8.27952	1.90643	Home 74
	Smart	10000	1	Owner	Yes							1.21333	0.45285	Home 77
	Smart	8000	2	Owner	Yes							1.7105	1.385	Home 78
	Smart	3000	2	Renting from Private Landlord				Yes				1.79739		Home 79
	Smart	1094	1	Social Housing	Yes	Yes			Yes	Yes		27.401	16.1506	Home 80
	Smart	3000	1	Owner								2.16667		Home 90
	Smart	1500	1	Social Housing	Yes	Yes	Yes		Yes	Yes		18.6667		Home 109
	Smart	10000	1	Owner	Yes		Yes				Yes	2.5		Home 110
	Smart	1500	1	Social Housing	Yes	Yes				Yes		21.3333		Home 112
	Smart	1500	1	Social Housing	Yes	Yes	Yes			Yes		9.33333		Home 114
	Control													Home 116
	Control													Home 117
	Control													Home 118
	Control													Home 119
	Control													Home 120
	Control													Home 121
	Control													Home 122
	Control													Home 123
	Control													Home 124
	Control													Home 125
	Control													Home 126
	Control													Home 127
	Control													Home 128
	Control													Home 129
	Control													Home 130
	Control													Home 131
	Control													Home 132
	Control													Home 133
	Control													Home 134
	Control													Home 135
	Control													Home 136
	Control													Home 137
	Control													Home 138
	Control													Home 139
	Control													Home 140
	Control													Home 141
	Control													Home 142
	Control													Hpme 143
	Control													Home 144
	Control													Home 145
	Control													Home 146
	Control													Home 147
	Control													Home 148
	Control													Home 149
	Control													Home 150
	Control													Home 151
	Control													Home 152
	Control													Home 153
	Control													Home 154
	Control													Home 155
	Control													Home 156
	Control													Home 157
	Control													Home 158
	Control													Home 159
	Control													Home 160
	Control													Home 161
	Control													Home 162
	Control													Home 163
	Control													Home 164
	Control													Home 165
	Control													Home 166
	Control													Home 167
